# Supplementary material for: Metabonomics Reveals Drastic Changes in Anti-Inflammatory/Pro-Resolving Polyunsaturated Fatty Acids-Derived Lipid Mediators in Leprosy Disease
Source: PLoS Negl Trop Dis. 2013 Aug 15;7(8):e2381. doi: 10.1371/journal.pntd.0002381 (PMC3744420; doi:10.1371/journal.pntd.0002381)
Supplement: Table S1 — Overview of DI-FT-ICR-MS results from leprosy patients sera. (XLSX) [file pntd.0002381.s006.xlsx]

## Sheet: Sheet1
Table S1. Overview of DI-FT-ICR-MS results from leprosy patients sera.
Metabolites detected	Number of metabolites
Negative ionization	1381
Positive ionization	1184
Total	2565
Metabolites changed
LL>BT	258
BT>LL	426
Total changed	684
% total	0.267
DI-FT-ICR-MS, Direct Infusion Fourier Transform Ion Ciclotron Resonance Mass Spectrometry; BT, borderline tuberculoid; LL, lepromatous leprosy.
