# Supplementary material for: Metabonomics Reveals Drastic Changes in Anti-Inflammatory/Pro-Resolving Polyunsaturated Fatty Acids-Derived Lipid Mediators in Leprosy Disease
Source: PLoS Negl Trop Dis. 2013 Aug 15;7(8):e2381. doi: 10.1371/journal.pntd.0002381 (PMC3744420; doi:10.1371/journal.pntd.0002381)
Supplement: Table S2 — Raw DI-FT-ICR-MS data of serum samples, negative ionization. (XLSX) [file pntd.0002381.s007.xlsx]

## Sheet: Sheet1
Table S2. Raw DI-FT-ICR-MS data of serum samples, negative ionization.
m/z	Signal intensity
	A before treatment	A after treatment	B before treatment	B after treatment	C before treatment	C after treatment	D before treatment	D after treatment	E before treatment	E after treatment	F before treatment	F after treatment	G before treatment	G after treatment	H before treatment	H after treatment
156.027		296430	313570	614490	520270	367310			584570		426190		362410		337000	344620
167.021	362570	373470			469590	510170			309560	339910		378250	286000
168.05		643690				290580	596990	339280			583940	359130		434060		636510
168.106	285530		777680			862920	304910	384080	945830	397340	326730	882950	313530		356510	360230
172.04	564070		297140	476340			432630	391000	501190	300660					396480	1370900
172.078	730140			492230			292450		367520	319020	569610	311650		316120	780710
172.098	741690	1165200	298010			406380	1020800	434500	728350	732470	766860	370880	517390	1197200	642220	344070
172.136	289240	563040	286270	291920	369580	501570		492350	608230	604920	359240		285270	747080		310610
176.042		905950	451350	355840	445440	587400	322580		723130	516010	305670	799070	270990	621640	552200
176.062		332280	551200			298790	497520	737920	298720	343670		497660		335070	355770
176.082		350680	346720	459850	418440			275080	510440	401940	489770	274110				621370
176.102		276290		640540			430950	517490			383840	332130	513430	530840	297000	317360
178.051		350790	370430	701500			1160000	548890	1117400	716020	281800		400310	311320		508620
178.092	718440	1432300	327730	528800	418380	345320	1265500	424030	1024300	621540	762990		968010	872390	1056500	532970
178.113		1071000	650040	532940	274910		516110	386370	636260	740870	387810	630170	726150	447480	722050
179.056	470140	749930	477690	563070		471750	651310	616930	776630	897540	500020	529860		516310	958960	445470
180.107	744920	1848300	757730	1221600	597190	1446000	616820	626120	636750	786940	970690	2025400	887470		1031400	1476900
180.128	532160	377120	931000	528220	542890		387540		480110	270560		456490		352010	541710	338480
182.017	1258200	639870	828190	751380	431530	643240	1783900	919410	596350	513860	1259400	1252400	818170	1449000	1228500
182.081	319700		799560			741610	1210200	1845500	1886600	1071200	435760	482970	1156100		2003900	1153800
183.039	1420500		1152300	1416900	1326700	2358800	273710						3246200	382040		291640
189.015	386540			501510	292700			387770	356700	320400			281090		862290	1062900
191.095	381170	312720	807700	1104100	367550		847720	359870	324040	790340	463450				679010	537740
196.02		1859100	1215600	1566300	1821500	359590	715440	905450	2195100	1571200	3469700	350750	783650	2776500	1372600	2052500
196.045		379920	496970	795760	1502500		1815100	351240	666640	902320	313840			1123100		1316300
199.038	1569400	1434700	616100	726050	748420	398100	369660	662730	1044600			294300	958070	494510	493370	455470
201.035	462860	476800	378330	301250	497120			288920			307040		395880			285270
201.179	4331900		1404100			1026200		1285400	939310		311180	550750	3922700		656150
201.232	917400		6133600		402470	808110	534120	3525500	3484900	472320	802490	14285000	2647500	861310	877180
202.109	598390	436560	364840	403650	416450			384890	408740		350690			332400	326470
212.002	1104100	893920	296130			1224000	778680	346830		518730	284170	363890		274930	383510	334470
214.049	406400	342220		315700	605030				382370	364280	407590	355340	579510	391240	510740	339310
215.023	847710	1139500	755880	804550	800900	465380		967400	1145800	507380	765920	644390	612530	882850	379040	806930
215.033	58765000	68074000	47012000	56660000	47778000	21226000	18102000	66247000	65281000	38256000	55588000	52927000	42664000	60838000	29768000	34939000
217.02		274660	275210	294790	327900		281010		380410	300980		373210	290700			286600
217.03	21161000	24183000	17034000	19891000	17415000	7738000	6441100	23791000	23895000	13925000	19873000	19059000	15091000	21888000	10320000	12291000
217.037	1063400	975540	801060	749900	500220	309030		841210	940370	542710	740730	708420	584600	783080	454660	439310
219.034		368760	308040	386040	304510			301160	354660			276830		360120		291660
222.03	733580	462990	460450	351300	483280		372380	471470			390090	347020	539900	338060	412460
222.163	410340	465760			299410	832170		414870			589620		292470	404510
223.17	556960	527180	559500	566950		815950	682060	370960	634080	496160	559550	317240		504940	1627300
225.07		565610	324740		339800	319990			376360				327760		690800	677330
225.186		462930	701660	406160	300980	1223300	1857800		682220	1579700		581090		878970	1457700	838340
226.018		476240			457200	949200	905920		540790	1082100	429090	543720			1260600	369250
227.015		411010					437940		353360		555320	508010	347290	314450	754530
227.202	5871800	3748000	5163600	3543700	2519500	7419000	13235000	2763800	3033100	6395600	9494900	3646500	1456900	4983000	14908000	5362900
228.073		839090	1612900	370930			975310	1052500	1665300	705400	1032300		343200	1008500	411980	910260
228.107		657240	422590	536460			1043600	332910	576140		313750			423380		649580
229.181	423380	387840		545950	440410	1015800	1508300	355950	466440	748700	551370	329020		447780	1054700	314910
230.013					357550	383120	508370			431820	312850	9415100			838940	292910
233.183	515140	360890	572080	499790		752090	330260	530630			324860				613800	642950
235.134	378400	463500	317170	478010		552030	1727100	366140		388140	707720	477480	388210	311920	1740900	316770
236.078		561970	1933400	812160	1456500	294600		657150	743110	434470	388970	504300	360050	305030		308280
236.093	923510	509720	319490		315240			660870	388100		399980		294720	336960	326250
236.105			291930	292110		601240	1051100			486150		350510		334100	1042800	290710
237.015	742960	998520	574840	694190	568380	419990		936650	766390	459660	949440	659930	674600	776390		692240
238.077		1426500	520020	759810						686150	734410	494710	623610	548910
239.093	687500	1231100				617570	642100		1436400		1004500	603650	295270		409760
239.129	297730				349770	571290	457180	301560		556110		384380		333780	941200
241.181	432730		300640			954050	524710	346410	297140	669860	417500	336860			723190	592270
241.217	2408000	1797900	2681300	2413100	1261500	3375100	15292000	1218300	1429100	2425900	3644800		1117400	1847300	9718200	2785500
242.08	364900		431430	406660	1621100	2227100	694310	427700	1602000	3513500	429890	712810	353510		935890	334150
243.062	658080	629920	406410	385520	536530		515790	440130	561730		619070	556840	482820	454740	385770	333770
244.119	764560	702590	451780	458710	388420			431960	521610	451950	370070		346450		489020	351460
245.043		288670			3045900	340910		431030	1890300	1792900	307990	1298400
245.049	3800400	2486100	1810400	664810	2039800	9063800	2211600	4424000	1099300	1233400	3654200	928380	2054900	1089600	1838000	305920
246.063	789200	1122200	349950		429470	517450		485080	368260			452300	489450			518110
246.075		655250			667910		891930		476720	378200	311550		379880		584930	311250
246.181	679770		373720	1175700	396820				482680	434750	466880	556560	350890
247.17	561870	359610	388240	401020		874110	681870		298260	1079900	473840	341460	344830	494570	708380
248.052	340340	531760		445660	338760	286060		548240	351900		470510	554150	457260	370700		456060
249.15	358330	362850		340360		881550	895280		396920	622440	449810	446410	455010	284550	1475200	282700
249.186	500650					710700	324180		414920	445320	462570			434510	961410	580960
250.093	3678000	1420400	3073900	1637800	3595400		303410	1881700	1570600	885210	1016300	1009600	742310	760880	551460	550470
250.145	3458100	2535000	2600000	2387000	2641500	3804900	4323400	3048800	1716500	2947700	4409400	3928600	2468900	2487900	3181800	1716400
250.251	1036500		679450	907940	467500				779590	504830	572310	444250	637830		427690	550690
251.165	351750	463110	363920	494140		741040	1227600	378090	375560	640990	299600	388280			1061700
251.202	852010	630220	769310	557330		1224900	1429800	517430	687240	1199900	1017800	566700		820560		1664400
253.093	1231700	965880	440280	364430					341220	332290			729010	314610
253.145			300550			582530	894220	315520	304460	589760	343070		286380		930600	324950
253.217	26023000	11602000	9444600	5747300	6407700	23343000	40906000	3649600	11802000	35302000	34648000	11710000	2594900	22545000	43226000	12117000
254.205		487580		433590	730050			927690		902580	447030	326080	717270	1013000		1059700
255.039	834740	685750	432770	559880	740450			666700	437910	620820	879850	824690	633680	608590	427280	707540
255.22	1576800	813410	646840	308590	460110	1821100	2391900	404470	663060	1343500	1005100			740490	4467800	1344400
255.233	229310000	101430000	70887000	49602000	58834000	187930000	220680000	59390000	76650000	153770000	190690000	66299000	32098000	112480000	927150000	116800000
257.055	4591100	4035400	1991100	3102600	3543700	725140	321670	3915500	3316600	1764700	3330900	4032100	2932000	3022000	1019600	3294000
258.075	620350	476760	360050	349390	903550			549620	633210	615310	315570	409880		563820		340100
259.052	1603500	1451600	766210	1106400	1233200	378980		1361700	1148100	606980	952120	1558900	961540	932030	470810	1183800
259.199	532750	783950	841860				484620	629430	316700		477960			289870		946320
260.207	370660	487150		449380		780370		512690			360840	293510			633410	481100
261.041	674020	643440	408020	785190	476640	538960		657940			726860	341250	456360	571870		400320
263.041			812900	441650			361840	452790	747990		742310	513950			421440	651250
263.104	1019100	1806800			659010	725450		302120	1221500	2237900	482360	1107100	565970		1524200	1993600
263.176		1562100	650820	534460	417090		1025500	520570		687190	446330			468070	477680
264.161	688160	655320	587700	362780	440280	633160	674000	688010	433510		681150	806900		383690	648850	396450
265.181	1615300	1532500	1734900	1776300	1090200	3990800	5688900	1292600	812860	2417900	1547800	1310500	1066000	1266800	3904300	1575700
265.217			428490		346300	546940	582110			530990	423190			409470	1154000	600170
266.088	4273700	1254100	2894800	1825100	3143700	476600		2217800	2096600	544910	1183900	1008300	1267000	1019400		607780
267.073	1805000	1663100	1207900	4075800	1915600	1243200		1146000	3980800	2677300	1428100	1982000	1350900	1848300	575440	326200
267.124	2082400	2052300	1185400	1514100	2082700	1438300	1461800	909580	916820	849440	1125500	1284500	493860	657760	1081600	1407200
267.16	336800			476780		638030	1227300	458120	349990	411610	419550	340480	579520		1509400
267.197	844410		906200	634200	553910	1768500	970300	741710	568700	1662500	717080	501080	393180	792890
267.233	2861100	1750600		1284800	1263300	3369200	6731300	910210	1516100	4116500	3603900	1519500	607060	2254600	5761900	1802000
268.113	487160	730060			398080	530820		761220		640730	594940	888170	374340	1519400
269.088	15365000	17485000	10676000	8698000	7461200	1624300	1641100	12163000	9323600	4327900	9064000	10451000	13197000	12885000	3510600	6262700
269.176	427370	639060	596210	764880	596780	980880	1105700	533490	687540	1072000	494420	307680	498740	307830	985290	432700
269.212	578140	828550			1334400		2267800	1160000	1931200	5776100		742220	792150	791180	3110600	1138800
269.249	6527200	4018500	4361100	3533400	2586300	7527800	13464000	2717800	3369500	5951500	6220300	3384100	2094700	4673100	21751000	5026800
271.228	1677300	701170	1385600	1236400	1078900	3691200	4272000	1212300	1625600	3673400	1441800	993190	1212000	1266400	6556300	1551100
272.054	594510		729960	305950	1595500			299700	680640	468570		443040		319860
272.222	588750		530550	373610	330950	546180		401770	321490		533000	432840	338100	622460	1282200
273.049	303340	685540						479650	423740	442630	418360	401800				315050
274.104		300300	384950	343160	871360		312680		1120600	565830	358760		372430	353620
275.202	523570		312270			539440	447520		317570	675350	568100	299370		380000	1671100
276.109	1273700	444210	1427400	464000	1658200			559230	727760	607390
277.181	337370	557150	308060	397140	391830	4840200	878170		365620	2200000	372730				679340
277.217	20300000	8554100	9419300	3547800	5355700	17326000	18666000	4830200	10913000	26282000	26186000	7571900	3159600	20450000	67500000	18328000
278.125	15422000	12111000	10167000	9543200	11952000	2451500	1068300	8608300	8755700	4762300	6560000	4633900	4295700	4904900	2322800	3294200
279.039	3796300	3316600	1482500	1117200	2104900	909000	657380	1767200	1722900	1279000	2358300	2684900	1961800	1562900	571150	978410
279.217	1226300	551840	661100	326150		1807200	2460800	476080	782000	1974500	1236300			1043700		2140800
279.233	272970000	94147000	97928000	40196000	63510000	233660000	308570000	86814000	123560000	258830000	304540000	85541000	50994000	230830000	1829800000	248550000
280.104	4336900	2848300	4818500	4284000	4415400	1055100	573440	3590100	4214400	2003100	2475000	2184100	1679400	1520200	755930	1350700
281.036	1148900	1180900	391460	414960	715040	329620		664420	702540	467870		768610	629270		363160	351500
281.176					298980	842620	724860	492180	458250	781790			312630		900020	534210
281.233	1626300	959280	775970	404620	554450	3188700	2783500	405580	931830	3097800	1860700	518600		1407200	4045800	1982100
281.249	321880000	164370000	106970000	60489000	95604000	403440000	337590000	46640000	157170000	395100000	383140000	118730000	28566000	277190000	731510000	216680000
283.103	757680	851720	400920	503390	558490			609640	1124900	418250	504780		381890	805990		498420
283.155		985130				543920	450530		558740	799600			546380	306780	893090	598040
283.191	4287200	4511700	4735000	5469900	3805500	6580700	7380000	4636100	3088300	4798400	4202000	3527000	4277900	3670700	6513600	3423000
283.228		302720	643780	665150	630280	2893200	666950	442820	975300	1729800	456420				1022600	542220
283.243	1368900	562550	371390	343670	592020	2034200	2082700	320750	1251000	1970000	1506400	597860	389740	654370	5984300	908070
283.264	114640000	61865000	60963000	48508000	40662000	118140000	176100000	48852000	55619000	77935000	85641000	38762000	28812000	66747000	567020000	76417000
285.083	518620	693470	616110	690700	634780			869130	560470		610590	493290	301300	446730		329700
285.16	1295200	664650	769910	555860	546600	748090	364010	486300	615570	583230	2043600	802600	315090	1084200	555590	878510
286.06	3389600	4765600	3645000	2489000	3300200	1550600	1573300	2953700	5149900	6386300	3042400	2597800	2337200	2142700	937900	2247300
286.07	1767300	865360	1634600	1092100	4233500	707360		1380200	2209400	882810	677520	1027000	817250	766430		505620
289.106	828150	736770		463920	829310			309450	370240		557350	626440
289.181		505710		420770		893570			371280	615420		462380		544180	606370
289.194	2107900	1198800	1328000	780540	691200	1158600	1073600	647790	924770	1345700	2976000	1219900	635470	2013600	565540	675880
290.088	1594400	2969600	1312300	1458500	2057700	1955200	670820	1290300	4379800	4253800	1358100	1569900	836860	1165300	1316300	767540
291.21	12966000	7148900	6843600	4938700	4416200	6533400	2814700	5147100	4264000	4888700	12758000	6257900	3534700	8394800	7536800	4323000
292.072	891890	602790	866710	838580	3013800	4419500	692790	959650	3184900	5779900	717090	1224200	982480	809740	1576500	804860
292.14	35484000	18805000	18573000	15445000	18445000	4237000	2240300	18469000	13691000	9475900	11515000	6625600	10471000	9491600	7141600	6073200
293.049	829940	1395900	1212000	1300800	1049700	723470	593410	1222900	1519300	1223200	1268600	1318100	1257800	1275500	642380	697160
293.099	1709000	1296000	1724800	1210100	2202300	489990	347850	1198800	1746600	919330	744360	691980	715940	558950	354350	560780
293.135	1945300	1140400	1638300	1180200	1028200	390800	449890	1330600	1162800	1516200	1163400	776450	1368500	718340	588750	761940
293.176	2889800	1995500	3166400	3849400	3065100	9881600	14010000	3581700	3515800	7041900	4270800	3829900	3731800	3321400	16853000	3777600
293.212	2029800	474610	999820	647470	796280	3128500	3666800	1095200	3030400	5808900	1081800	657250	3657300	961760	121110000	2079400
294.036	3814100	983460	4587300	1508400	2054700		339190	1420200	907060		861500	624900	541530	589880		330550
294.069				309920	1022400	1469700	321640	345330	1116500	1925800	309880	347330			496700
294.083	1729000		625450		1033500			716250	1135800	501190			406210		421300	302770
295.192	411160		470400	299520	460980	1220700	1002000	442390	493510	997410	477900	395910			748530	394300
295.228	16266000						14032000		13737000	15414000		2962500	14232000	5305700	577180000
295.264	1268200	838400	729920	538470	685630	1989900	1722900	476240	982840	1993700	1678300	630340		955030	2551100	996810
296.033	1237100		1553100	622200	793600			370690	309830		325440			322700
297.207	3496600	3497500	3420800	3765700	2761300	9085900	10870000	3333000	2589200	6142500	3341800	2957800	2853100	2858800	7069000	2857300
297.244					4746100		6180900		6785600	13300000		2296000	1708200	2850200	10958000
299.12		343300	414760		506930		394100		491910	374860				425730		389590
299.199	618700	353490				539260	663170		437760	700800	1208200	355140		798770	3281600	645240
299.259	1030100	456100	1161000	1452900	1152700	3842800	2977500	1254800	1813500	3289100	991830	2335400	641320	850250	3252100	855420
300.107	860900	709920	496090	436520	400320			457670			327030					330680
301.217	6533400		2077800	1252900	2005100	3560600	6440800	3744500	4596300	4675200	3410300	1307900	4907000		30300000
301.238	2026700	918290	1130100	723750	576210	3009600	3707600	519220	1126700	2348500	1089600	591790	398630	828290	2233000	720720
303.05	1223800	958930	753700	2200200	1369300	441610		644370	2751800	1410500	935830	1485200	1149400	1040900
303.16		366820		349210	313520	1015200	939240			576150					576960	319190
303.209	521770		319670	354430				315870			508250		337410	410220	408350
303.233	67880000	11327000	18683000	17497000	18145000	52723000	99049000	32506000	29351000	46831000	35827000	17397000	43031000	23101000	424740000	26466000
305.047	336690	405150		718270	394350			323990	935380	615140	324690	485000	422150
305.173	847850	744720	660160	757900	332180	532400	581660	777570	334640		773910	560600	576810	655440		417260
305.249	20269000	4000600	4979500	5007700	3941600	13523000	19495000	6770600	4988200	10925000	7687500	3954800	6830800	5657900	76911000	5788900
307.115	3376800	18695000	18468000	15528000	24403000	5730900	2303700	5097900	26374000	11205000	13158000	13708000	3564400	10986000	1379600	6494300
307.151	8014300	4544900	5022000	5199000	4711200	1705600	1252200	4643000	3397200	2878300	4477000	3388300	4275400	2264100	1829800	2045000
307.192	850840	655160	680290	656910	593820	1232200	2355900	681580	707750	1352600	754570	414970	1056900	606900	6035300	553450
307.264	4952700	2355000	1351200	987520	1384100	5421400	7602200	802500	2224800	4381000	4007100	1506800	1068700	3321800	17017000	4194000
308.042	564520	710350	391200	523750				500410		331830	782070	405890	334050	344780		481060
308.052	6673100	2699200	5442700	3082900	4224800	567990	362880	3891200	1985700	435490	1880700	1569900	1650400	1745700		1142000
308.099	17928000	2787500	4056300	1770900	6398000	1128300	1052300	10233000	6435400	1727200	1503100	1114400	4397900	1077300	2995000	1437900
309.207	1721700	1382200	1741200	1616800	1723400	4569300	5452200	2197000	2233700	4189200	1240300	993000	2093600	1368100	18499000	1918200
309.241	4287700	2551000	1247800	976660	1177600		3603100	1528400	1481600		5698300	2118400	846730	2867000	16997000	1934800
309.28	2810100	1679700	1219600	928310	965880	3739000	4410500	472880	1769600	3207700	2787900	957790	496760	2562000	7790600	2388200
310.049	2289000		1885500	1075400	1455200			1202000	795640			566890	586300	626120		344960
311.14		565580	3823000	425240			4215100	2114900	446760	570710	974650		2278700		394630	654040
311.176	4102800	1414500	1136100	730390	1145900	1623500	767870	535570	1540100	2408900	4974500	1852600	430340	3260100	1142400	1147500
311.223	26171000	23760000	25957000	28234000	20803000	72395000	91124000	26306000	19722000	49867000	26694000	22665000	23471000	21959000	119750000	25327000
311.259			383580		883140	6830900	350250		2382800	4680500		330280			543830	339500
312.076	1127800	512390		993720	322100		322260	432390	1172600	701500	395860		808120			342680
313.119		1050300		352350	326580	1811300				946490	612200	817520		354370
313.173		573020	373090	311210			378920		572660			710720			691440	686740
313.192	31146000	11462000	7683900	5507800	9127400	12884000	3890800	7452500	9001900	8789700	23909000	8902100	4578100	14395000	20415000	10254000
313.195	1930100	768080		437670	540970	798820		425790	792000						1320400
313.238	965830	881910	1080400	908280	1780400	5895200	2707600	1273500	2765500	9542200	564260	639370	727370	657350	3191200	779830
314.101	7841300	6248800	5218600	6118600	10471000	1804200		5771300	8349000	4579300	4439800	4137100	3272500	3537100	678280	2008300
314.122	1941900		988130	759410	743500			983880	387920				381170	469950
315.093	1038700	923040	1480900	1515600	880420	377910		1557100	1558900	722390	1593000	1177000	849920	1104500		1114700
315.21	31346000	12433000	15647000	6979600	8477700	16092000	7314200	15147000	13041000	17078000	42502000	15941000	9892500	33616000	42217000	19133000
315.254		371100	463970	379090	664620	3140100	1008300	358390	1220800	2629900	322180			383060	632580
316.098	2662500	1995600	1775300		3367100				2886400			1443100		1198500		420200
316.115	7492300	2672500	3161700	2400100	3576600	586980	339230	3322700	2588700	733840	1710400	1461000	958750	1113000	464990	796620
317.212	2495600		880530		598010	829050	5184200	1662200	2286600	1001600		389220	4003300		20248000	698730
317.225	36005000	21283000	18617000	10914000	12902000	26990000	7733700	8509200	16604000	24303000	52087000	21642000	5646200	40425000	16007000	17608000
319.228	21730000	588130	3985900	902850	2962400	2201600	22010000	13545000	12736000	2881400	3713300	1141700	28502000	1688500	286760000	5967800
319.241	12975000	8163400	10416000	7985300	5403800	8383700	3868400	7058400	5896200	5004200	10976000	7497400	5702600	9564400	11017000	5651900
320.135	360730		365450		616400			394890	687790	462350		370390			478650
321.062	358570	896460			359090				455180	457910		494920		357250	348180	948700
321.204	589000		380380				964430		343070	705530	371470			435010		366690
321.244	4874100		370130		627390	1034500	2263900	1390300	2182600	979890			4352700		72620000	967660
322.166	2756800	2207000	2233000	2912900	701780	4373100	4223600	2256100	2518000	1287700	1668600		1128800	2190400	1590700	2015100
322.252	8981700	7576700	8691100	9557800	5115200	14005000	6759000	8580300	5252900	8518300	10453000	10834000	6025300	6734000	4046000	5031800
323.186					424270	679810		377160	515270	1057100			390170		1144300	646720
323.22	2686500	1187900	1448500	740440	1123200	2867900	5692200	557160	1117800	2637700	2009400	779360	475860	1466300	7728900	915160
324.047	5528100	1276000	3347300	1918600	2020000			2744700	1520900		1463300	941050	1507300	1035100		558820
325.125		555620	354130	392770					898610	829260	399460	564600		407350		345020
325.202	438760				501570	1145700	719210		774260	1375000			486970		5269400	396910
325.215	1006000		468710	362760		508690	922690	691840	431050	345820	824000	435770	688150	703650	6215800	470760
325.239	3631700	2860300	3372100	3092300	2778100	10484000	10773000	3001600	3533400	7776800	3381600	2666500	2715500	3028400	9443300	3031100
326.044	1745300	389320	1101300	652150	887100				578360				394690	319250
326.092	1913400	1108700	1475300	1294700	1782500	804730	422130	1725600	1986900	1047100	1003500		711790	792220	388680	614030
326.125	27849000	11018000	11044000	7969000	9941300	2664500	1576200	13512000	9437200	4595300	7358900	4472700	5849500	5059500	4042500	3545900
327.218	474220	317920	322000		685200	2142300		575980	1358500	2851900	516760	492620	777640	401090	6363600	574320
327.233	21255000	7522000	5070300	5252100	8048400	28576000	29396000	5947400	18677000	31806000	22353000	9767800	7184800	10537000	78646000	8813000
327.254	1994100	1255300	1329600	870410	1652400	8455100	4638800		3343000	6593100	1295400			1560900	1925500	1061700
327.291			494170	447090	349810	866630	661010		527060	658460		405090			601020
328.117	17484000	9645200	9141700	8850900	13830000	2648400	843520	11825000	12265000	7652300	7673400	4952900	7614300	6729500	2280200	3498100
329.097		1322400	1077400	1018100	645140				527070		921930	704870		722870		543020
329.112	491340		590170	404630	715920			349160	750630	938690		393980	578200	342940		347070
329.153	543160	486990	747800	1225500	555440	2039000	1869200	1104800	911980	1485900	1324200	1256400	1175900	1000400	2452100	829930
329.189	594080							328740	604120	463770	438210		1781500	346320	16334000	461500
329.233	530340		332920		618870	2245200			1525900	4293300			864430		18359000
329.249	9270600	3236900	2638300	2640800	3123400	11090000	8700300	2807000	4938200	9583300	7086200	2944700	2864800	4767300	29643000	4406300
329.27	925310	548760	901730	476810	604660	4381800	2816200	576960	1284200	2736600	475680	327520	534850	564400	912110	536190
330.114	5727300	2884400	2982200						3893900	2354100	2617300				674230	1245800
331.192	431380				325260	543240	1126400		486480	369510			504940	353140	2035900	450940
331.205	4396600	445190	913420		556760	981280	1046700	2167500	3428900	1693000	1002900	807300	5818400	1563300	57355000	1853300
331.264	3960000	1544100	1179500	1009100	1343000	4885100	5181500	1165300	1663800	3780700	3000400	1611300	1006000	1946900	9749400	2211700
333.059	580740				388580	642980	542410		912430	764210			623540	326290	1533700	320770
333.111		468840	646550		459070	627590	402990	442490	469400	580620	396650	347550	595060		978640
333.184	356170	365230	491260	355600		935360	368930	501030	529890	899610	376940	349390	378750	428240
333.207	2909300	1582700		846600	843100	995800		1410200	2783300	2022100		897450	3091300		23908000
333.22	644900	476320	616190	524760	857790	1617700	454850	708690	1772100	2007000	928110	763210		813230	1005500	642670
335.049	632570	906510			1852500	2909700			2039000	740630	500520	421620		338610		354610
335.146	2127100		807780	478420	916570			2350200	544650	521370	462790		603080		656460
335.157	6574300	2197500	3922800	2376400	2937900	585350	965650	3989000	2420700	826840	1981300	1159400	2423900	940160	817750	1130300
335.176	2630900	814810	880260		746390	1088200		508930	921890	1162400	3245900	987420	346090	2591200	1359700	1285400
335.223	6554900	573300	4442100	385950	2794200	1652800	21614000	6900000	9572100	1904700	3310600	686390	11768000	727930	105490000	4111300
335.236				479240		601810	403190	387120	568710	617280	344870	705510
335.257	4315900	2924000	1415700	851020	1416500	3683800	3484500	784460	2134100	2977700	7777800	2398900	478240	4829600	10514000	2479000
336.083	18517000	13274000	10952000	11392000	11553000	1288700	821670	10976000	7468900	2185600	8183000	5459400	5552200	5834200	1335200	3789200
336.141	1852400	1624700	1746900	1028900	1757500			1134200	2023800	822750	1023400	754010	677160	720300		728940
337.125		732450	787410	375660	1128200		401200		1440000	1373900	736110	813670	332350	558130		818690
337.192	31497000	9230400	8404000	3513200	8090600	12411000	4726400	9770700	11647000	11468000	31866000	9462200	5529300	23684000	37590000	18176000
337.215			1031400	1036500		1230200		1122500	769860	566980	1124900		361780	899500
337.238	1162800		593070	633020	791900	1889000	1988000	873160	1580100				1586800		16644000	726430
337.272	2034900	1326900	847470	846920	607400		1803800	719760	841850		2133800	980290	624200	1403600	9634800	3320700
338.062	4153300	2424300	4303800	3470000	2537500		336410	3228700	2308700	427280	2232800	1706500	1510200	1414800		1106300
338.08	6052400	4440500	3736000	3543100		442680		3481900	2523300	642690			1482400	1846200	401110	1401400
338.247	2072400	863440	1720900	1286400	1160200	2354200	3020300	1695100	1706600	1037500	2072100	1129500	3989800	902600	4946700	1891900
339.2	7511700	7566400	7358600	7453400	5225100	16885000	12390000	5840500	5570200	10427000	7004200	6327300	6058700	5900500	39194000	6770000
339.207	34004000	14684000	8832800	4670000	10645000	19798000	3997200	3843000	13273000	15773000	36288000	11592000		26383000	12709000	15178000
339.21			5769100	5885900			5443100	10947000				5225800	15583000	5632200	25722000	3862600
339.254	1162300	831950	1089500	1159000	1162500	4424000	3394600	1164800	1605300	2884200	1177800	841510	928180	987330	3126200	1211100
339.327	456030	327620	755170	564330		734790	1875800	456560		578690			358910	460250	1616300	471520
340.008	724050	568580	627750	565310	487930			744120			518850			347780	504680
340.06	1303800	795630	1646200	1176800				1049700	691620		778590	619800	493860	548180		506240
340.125	552530	916800	398570	479890	628830		964310	449230	1112200	1233000	576240		351260	494650	2596300	609750
340.244	684590	380160	733420	361380		637610	1061100	707780	519510	427120	704060	467820			1734000	778180
341.223	12087000	4962200	5000800	3379200	4604500	6075900	2283900	3797700	4547900	3221200	8003800	3745100	2686300	5615900	11413000	4910200
341.27	391400		449800	424730	707550	3896700	922120	350060	1342600	2239000					908230	392120
342.12	9402900	5810800	5652200	5230700	5015100	1426300	852520	6049500	3560600	1804400	3280700	2144900	2367300	2376600	1991000	1792400
343.091	507490	3086200	2739200	2856600	10216000	1792800	335250	875730	10564000	4527500	2786400	4947500	836740	2663600		1355700
343.128	2051200	1290800	1577400	1172800	1768700	615860		1087400	1091300	1275300	994730	891490	1266000	390050		569300
343.168	15720000	11022000	13706000	15356000	8965500	16157000	6819100	13909000	7122100	8366400	15343000	14619000	16346000	13957000	8293200	8790100
343.228	9724400				974910	959360	5765100	3508600	6656100	1410400	1231700		8970500		92005000	1426900
343.241	930960	511870	455050			654390	369000		521710		970610	538550	416670	866880		591750
344.019	3498300	3570500	3685200	2302900	1929800	613450		2833900	2563300	1429700	3055700	2037700	2430300	2458900	369430	1660400
345.089		1089500	1105100	916030	3452000	636290		402910	3496100	1509500		1609400	330610	957700		489220
345.104			474790	504160				601660	974370		401350	428570	413430			413370
345.125	648530	553420	506730	429790	757570			490780	588130	469720	411180	360230	369610
345.184	356700					581360		399080	510490	668200	377400		474240		1861900
345.244	3315500	438990	391150		376910	532420	1115500	1204800	1703000	851860	440770		3156300		40618000	661350
345.257	480370	353580	431260			542830			441200		921690		337180	720950
346.016	889850	1082000	1086800	859390	658470			752020	809980	402660	977060	587010	704500	741380		579540
346.112	937220	991580	1014700	858120	644950	412270	356340	480020	384980		405130
347.085	2685100	5053400	1327300	1399400	2803900	2217700	1054100	1938200	2984200	1138100	2008900	1914200	1177800	2101500		2210100
347.2	2722500	2868300	4070800	4386600	2159500	5581900	4073300	4299600	2916100	4898800	3835100	3647000	4609700	2873800	10348000	2295500
347.22	2719100	1078100	1616300	663140	1061400	2973600	6938600	853530	1242800	3705000	2635300	794500	925100	2358100	14016000	1659900
347.259	1243600	672450				598300	564800		676010	857540			768040		11672000	400430
347.272	414380	370500	660490	665590				359720			684080	468100		348210
348.047		1073200	408990	570060	450770				894950	482810	520190	380890		373110		396500
348.107	1655200	792650	802220	458020	439600			821120	436800	417210	483460	483910		356960
349.202	493870		808580				2405300	624660	1025200		478650		1382700		4799000	406480
349.215	459090	406100	430760		485680	1553700	618560	393880	1497800	2698100	695160	503760	343260	404270	1781400	425630
349.236	3138300	1883000	1744800	1053200	1417800	4651000	7065900	420910	1857800	4953500	3306900	1080200	454040	2641200	5832600	1431100
350.031	368440				863140	722700		363510	578410	421020	393300	359540	490450	423060	400880
350.099	39868000	19107000	19298000	17201000	18188000	2499300	1221900	21553000	11299000	3868700	14077000	7322100	11992000	11096000	4040500	6527500
350.283	5341800	4666300	5100700	5756600	3186700	7288000	3238700	5008000	2670200	3720400	5944700	5496400	3497700	3900600	2259000	2577900
351.058	1281200	861650	1375600	724510	936530			958050	708810		491020	471120	496250	337460
351.094	1321200	855720	1238700	930350	575830			957700	746710	651060	830210	706080	890170	689870		778670
351.135	512330	380930	407860	557310	450170	1017800	518950	657690	546640	369200	707540	698010	569510	516550	697930	608090
351.169	817760	393500				475250			571650	647710	1575900	672220		920730		320430
351.218	1614300		1442900		744670	753470	9036400	1897900	3078000	960220			4810700		23393000	1364200
351.252	1155900	566150	705190	597540		1424900	3486600				620810	452930	417990	500300	4474600	427160
352.096				5505800			595760	6926900	3901000	1291500	4643300		3917900	3564000
353.184	6105000	3504700	1526500	1434500	2029700	2414000	1098700	2045200	2325500	2364000	7488400	2854700		4256600	6145300	2741800
353.231	3631700	2013900	966000	948340	1012200	1979700	1981400	1093900	1245700	1453900	5128500	1772000		2485000	10098000	1868900
353.27	513510	495840	877560	788990	849630	3088900	1786800	696250	867510	1731000	820530	468460	545580	653120	1621800	714100
355.092	1130900	1054600	764030	1256800	1206500				1669500	1570400	902480	684890	918830	834970	1735700	883660
355.166	759250	438760	488860	764870	456910	893140	533400	632610		450500	538510	563400	435250	510500		393380
355.205	8263000	353890	2592200	526440	1325400	531100	3422800	7717100	4535300	580160	2169000	677320	15292000	926300	35839000	2221100
357.089		348950		511320	438130				463190	445360	347540				559840	326430
357.228					374470	1524800	1483200	368090	649230	1649400			350310	335620
358.065	1281400	1193100	843420	878340	667860	391270		643480	521470	383060	497040	506700	341040	405610
359.12	688850	2368000	982650	1477900	1284200	471950	423680	1805000	1684100	1480700	1185400	1202400	862300	1658500	366690	1086700
359.163			347320	374860		533730			402720	685250	393730	352990	407180
359.174	1498600	357650				388450		468890	560660	475070	2532400	517740	398460	1914600	6595500	662400
359.223	2899000		569410		502800	601110	3295500	1144900	4244700	1140600	594650		3282800	371010	41751000	738950
360.128	2694400	1523400	2190300	1676900	1281500	418400	667130	1128400	519820	442880	716190		776160	466440	715110
361.192	7852200	1008400	1882200	1296400	2028300	2908200	1731400	3411100	2528900	1852700	3575300	1956900	4921800	2392300	8938100	1828900
361.215		353850	671630	439630	553130	1828600	540180	625140	1230900	1541700	574580	533940	554180	450130	559510	326520
361.236	1034400	475560	532420		368690	752220	1334500			997120	1263000			1513100	5053900	832890
362.101	5710100	2535600	2466600	2037500	3532500	930970	376930	3664200	4444900	2036200	2226800		2240900	1761000	737610	1132400
362.232						475950	449970			542100	765660	379230		405210	3857500	634640
363.132	890350	936340	822810	1001200	752020	674440	726350	924890	634620	544570	960860	1070200	738280	726520	520410	751310
363.177	401670		978870		536610		579640	502160	1050400		720420		857750			430640
363.21	7469400	3349300	2768800	2688300	2919700	6377100	2963600	3193700	6095800	7179100	10255000	5802900	4201600	5286600	9076100	2520700
363.215	848300				365140	816570	1396000	453700			1239600		425910	831070	12325000	913310
363.231	663300	461390	1045600	868430	680510	2712800		573050	1647000	1783400		391190	882100	338080	577050
363.252	1294800	747520	446880			1205200	1348300		731400	1423500	1468600	431880		1667300	2202800	866990
363.254			379060	446640	708430	953830		437020	737360				495330		7242300
364.247	665280		343940			532200	554400		358020	734050	957150	361260		445010	1787400	392330
365.073	2478500	10392000	11412000	8495300	10414000	1519400	882830	2968800	10707000	2104000	7688900	6853400	2066900	6583600	1283000	3779600
365.11	5589400	3147300	3237300	3018100	2904900	823860	471670	3098200	2034800	806790	2727400	2117600	2843700	1620700	848810	1550800
365.136	9912100	6367400	5441500	4769200	4859200	2419700	1022300	4906800	2853800	2217600	3521800	2304200		3464300	1180000	1438500
365.225	2909000	1149200	1215600	1287700	1061800	2044300	684670	1324400	1327300	1518900	2652800	1447600	1288100	1997200	2502000	1054700
365.231	2001400	1410000	779230	944140	766960	1831300	2728600	852710	986140	1787600	3055500	1233200	562350	2116200	4885200	1467000
365.247	3620500	1472600	24122000	25712000	2043600	13378000	891460	65165000	14224000	1654800	36532000	1691700	16900000	18147000	9882900	1311800
365.27	785310	903830	2201600	1977700	1195900	2421100	1865700	1148500	1273800	1678300	665180	519200	801450	631950	1600200	1140500
365.343	603970	499770	711200	602190	407910	1159900	1372000		417740	483750				538230	1089500	574710
366.001	488300	865090	619850	465640				657710	356560		773470	619100	456600	514940		439980
366.011	5468000	2075100	4476700	2570200	3603400			3053200	1435000		1685800	1366500	1614100	1260300		1284200
366.057	7360100	953740	1211400	650420	1773700			5030800	1921200		793600	548270	2095000	361710	393460	587470
366.278	1182100	417440	1038800	812230	617660	1256800	1762700	1039200	1012800	617110	1155200	574710	2169600	418970	2431000	900570
367.07	887050	3396800	3728900	2877700	3641500	467220		1075300	3626800	1240700		2339400	710190	2201800		1561100
367.107	1937700	1116100		1021800	1112000	436200	335910		746130	492920	959840			487550	362870	519970
367.159	51394000	36288000	34015000	30200000	49782000	124170000	37678000	2938000	11729000	15431000	12134000	9423400	8443500	10851000	21042000	8998500
367.213	1153600		1314900	355250	631530	912380	6754600	1230000	2138800	927730	836090		3752100	477290	9222000	1022900
368.008	3409800	1279100	2629600	1408300	2023200			1982000	1054700		1094100	957340	996620	865140		596930
369.048	722130		649770	888950	500000			719520		521490	482210	583210	726280			693090
369.135	1402300	468910	410850		408020	350450			482210	427320	1657800	613790		1193300		431600
369.174	20678000	15694000	18956000	17698000	13665000	37572000	8533300	1568700	9102700	8137600	7300700	4417800	5386300	7814600	11168000	5668600
369.182	4175200	3574300	3364000	4138800	3165500	4872400	3344800	4092600	2149000	3099000	4349100	3756800	3711200	3877600	3659000	2468900
369.228	1050200		345120		542750	763970	4503500	837840	1911800	1311000	373780		4301500		19507000	1016200
369.265	962800	575110	585590	347530	424270	1690300	670210	454680	1249000	1679900	722310	389240	624050	809100	1411000	437780
371.045	1040700	988780	1147300	1061100	980090	1043100	587280	1146900	922360	810540	902250	978000	1022000	788210	669830	1122900
371.134	6681400	1790600	3547100	2015200	3547100	627630	615380	4175800	3109900	979200	2015400	1098600	2950400	987540	636900	1184200
371.15	10268000	3487300	2492100	1752800	3086500	2914100	381880	2554500	2441600	1924900	7512800	2970500	1598500	4907500	2314700	3163000
371.19	1306400	1462300	599400	580110	574370	1811500			616750				561450	674890	2451000	1309600
371.2	1665900		1424200		844960		2367400	2023300	2131100		1104700		4607200		9142700	926410
371.221	632060					592660	2001100		443590	536950	497940		543690		2835800
371.28	1175700	631940	448530	353810	599740	2219300	651330	416800	1148800	1938000	1093900	440430	385430	843040	463910
372.06	959000	736400	497690	598920	830850			698170	585660			384310		531600
372.081	2424500	1374400	1339100	1204400	1383200			1458100	650680	480650	662550	545990	771010	674770		341610
372.118	808820	811630	827780	671100	1725800			769230	2375800	805240		846950				474340
372.304	18609000	8931500	7815000	14639000	6638800	6255600	7900000	7830100	5207900	3324400	24001000	14275000	7056600	4657500	3347600	5091700
373.042	711370	678380	831680	995500	651110	677090	385430	809060	552520	506220	678900	438570	677430	628430		611270
373.147	6478200	2298500	1688800	1125100	1926900	1857100		1631600	1615600	1153100	4750000	1863900	1042600	3024900	1523800	2119100
373.296	469180				360740	1390700	340210		546200	880070	363990			381500
374.074	3465400	1188900	1188400	980580	1526200			1772800	1120100		968200	643060	404990			409630
375.218	1226000		385420				2595400	1004600	2719200				1661800		13318000	455050
376.102	8682300	9694700	5721100	7164900	10151000	1833800	2296300	5413400	18321000	11060000	7913000	4367200	6155100	6248300	6489500	6086100
377.086	964560	1155400	1871200	798540	643160	532710	519210	3585200	922680	725920	1774500	2007900	1319600	888350	688660	1081700
377.184	3191400	1752400	1372200	786560	1159200	1722100	1039700	1782600	2176400	2700700	5230400	1975500	795990	3942400	2693500	3707700
377.231	2817600					1586200	1819900			1305200	5413800		928760	4004200	18112000	2793800
377.27			388330		438020	916220	534710	374260	642650	644350					882150	858840
378.096	5454300	3404500	3695200	3992000	5454800	1257900		4845000	4954000	2152800	3189600	2298800	2651500	2182500		1196600
378.242	558630	427430	579740	360870	429790	1475700	1782400		677670	1693900	418270		379700		708290	354760
379.2	6332200	3734200	1885600	1150400	2377600	3691300	1102800	1039300	3546200	4251000	10695000	3780900	523960	7178700	4222400	3872000
379.21		477600	697130	728670	397280	1103500	4171700	402530		1046600				361080
379.247	4367200	2630600	1289800	1132700	1283400	3299300	2459400	810470	2101400	2452600	7846000	2542600	460950	5226500	8539900	2889100
381.179	2393800	1171700	1019200	945420	1100400	1492900	1104000	582410	1021100	1520700	1441400	602470	443000	1136600	1672200
381.216	2053100	1175000	782120	730540	789550	976610	499980	813010	1143000	781210	2169300	1123200		1601100	3254500	1109900
381.262	1891000	1049400	841340	573530	596090	1054200	1471000		890220		1923400	853890	686850	1452800	7235700	1274600
382.006	2757100	610630	1648900	916540	1231000			1286100	750870		611660	574290	839090	625320
383.154	1128400	1290700	1250700	1275400	1673400	5004900	3589400		435760	803590	501620	367620		551510	450710	349920
383.197	520320	379770		436130		979020					489830	367170	414500	972790
384.003	1844200	365640	1010800	554420	763440			935180	502160		564710		549870	468780
384.05	1351700	726950	1041100	1022400	1049000			978820	782660		665330		426380			365570
384.083	21676000	7854500	8091900	5445800	6571000	993890	621090	10927000	5409900	1307700	6034800	3702500	5061000	4309700	1613400	2559200
385.169	3572600	3006300	2143100	1772000	2547500	4215300	5353100		720400	708920	1315100	685490	1017200	1189000	2508200	1617400
385.192	2549700	880230	368190		1074000	1511000	666480	694320	1807900	1439100	2247400	1084300	842270	1290800	1782000	692660
385.26			405200			1333700	1206700	451580	878550	1471800			642180		2151500
386.283	529650		502720	521400					421460	386130	890550	787750			728550	405650
387.055		1232700	950630	946760	793010				583500		601560	666730		738910		436280
387.185	859790	790380	386110	531560		752490	1138600		499280				605880	546260	1899800	1233900
387.195	492530		573520				1399200	818370	996430	437020	400620		2202900		3059400	435050
387.213	447560					420870	795210		476440	549690	785320			503630	1620000	614520
388.039	6601500	605030	946540		638440			2783600	551820				1231100			445490
388.073	949500	703180	535980	477660	713820			702730	676890		494160		667920
388.299	2119000	856090	758580	783200	1066900	466520	1068300	808060	1376000	892090	2968200	1944700		697290	1633100	707350
389.229	732280	567000	423960				1937900		586220	1301800	1069600	357340	375350	886370	2980000	427650
389.247	3611800	1683100	8939700	4368700	2231000	5274400	1746300	4291700	3804600	1608800	2639100	2426000	8495800	3570400	3516700	2994300
389.27	955530	1046600	953940	1053700	821600	1992500	1409000	592960	1492300	1178400	895950	657680	827670	1038400	3003900	2013700
391.208	974750	516210	1221600	433000	523830	1295700	1864700	1174900		1216800	1617500	513360	2984800	649160	3237300	582530
391.262	5052700	2128600	9769400	5918200	3313400	5492500	1301400	5531200	4854200	1439800	2263900	2318900	12923000	3108700	3527300	2334600
391.286	5552200	6927200	4934600	4608200	4159500	9285800	4306500	3144400	3753200	3186900	2446500	2220500	6131100	2508400	28101000	29045000
393.116	4197300	1270100	2105500	1513900	1588100			2420600	1405800		1485700	751990	1700400	565210		775610
393.223	1210500	1065600			452450	880810	940720	463410	802490	1356400	2447400	973030		1325200	8158000	1080000
393.229	617440	666710		533730		1304800	1143400	633720	1089800	746160	472720	707780	1265100	581300	7775800
393.278	5544200	3916000	61619000	65832000	3939200	27262000	2040300	259750000	31318000	2020500	90665000	3868500	20195000	37805000	23283000	2045500
393.301		416460	719880	661280	479230	967010	1030000		533540	848000		376000	460350	474820	825540	491360
394.042	11392000	7456300	6584000	6668100	7035400	883280	458210	6693000	4307400	901130	4579300	3110400	3511000	3604200	506510	2609000
394.1	907340	696330	678200	376950	824370			438000	890570		402120		445910			468710
395.15	10530000	3019000	3072000	1156700	2988400	2953200	664930	3297900	3575300	2403500	9686700	3212700	2099200	7608000	4247200	5585600
395.19	874330	693980	1187300	774650	817200	2365200	1034200			822340					1553500	592600
395.317	482590		727130	555020		1158000	1114300	810450		694580		392300	390040		1235300	420270
396.021	2160400	1082100	2272400	1718600	1363300			1606300	1059600		1018700	900110	910800	846090		678890
396.039	7435500	4825100	4666500	4211600	4726600	606970	387350	4275000	2759100	625400	3027300	2118400	2030900	2401500		1708600
396.218	1284600	923160	549390	1314500		984380	956190	743930				615050		374250		478560
397.147	6994200	1920400	1974900	751450	1770200	2061800	416430	2244200	2358000	1709600	6371400	1985800	1401000	5204500	2804900	3701100
397.166	11349000	4389000	3040600	1502900	3572200	4542800	595230	1562300	4026700	3162800	11258000	4037400	1046600	8832800	1389900	4729900
397.179	1180000	779600	1182800	693990	894700	2884800	1643900	1311300	1151300	1793200	556320	481960	1063000	1459600	1392600	683920
397.206	9361900	5599600	3902700	3430400	5594800	16006000	7818400	757950	3568300	5821900	2084500	1405200	1446200	1961300	8634400	4492400
397.332	1138800	647580	1430300	1255500	1038500	2489500	3225400	1609000	589270	1107200	1349900	553760	831960	838880	4467500	517200
398.018	1207100	539270	1409000	922770	709660			922140	763320		627960	520540	416040	603210		523780
398.131	967900	1091400	1428700	1081000	1378700	747400		1230900	2459800	1369900	832740	709690	451790	731720		507490
399.163	7295100	2948000	2064400		2471000	3042100			2484000	2047600	7270100	2836800	710000	5634200		3200800
399.182	3700500	1502900	1403500	996480	1542800	1263700	439290	1128500	1071700		2107100	1259300	885250	1930400	2381400	1597600
399.221	396900	563430		638090		1093300	719320		445560	449910	383440	360680			1006900	810270
400.078	6533900	3567400	3794400	3879200	3010200	465390		4264600	2225600	418060	2617900	1433800	1997300	1764000	598240	1082600
401.07	1570900	1195400	1265600	802090	1094400	429320		1037500	880990		503330		524280	460990		581880
401.112	10226000	7063400	6189700	6719100	7088400	2831100	652780	7413100	6560100	3886500	6504300	4061600	3779500	6306200	915690	2133000
401.179	2385800	1114100	937110	761040	912340	769870		779100	918020		1431300			1356900		1013800
401.231	1021700			411620			710530	657600	405660		674130	380690	666960	416970	4646500
401.291			434620	380620	382930	1443100	897910		611740	1471300			430430	372310	675840
403.226			431490		372770	736260			858920	765830			1600400	365500	1213300	602620
403.307			1386900	1440600		1699800	951460	2897400	1077900	725810	1042500		432210	858030	2601800
404.154	1946600	867780	772360	408720	510450			840890	393060		389730		535320	434130
404.294	535060			411030	382970	472990			534630	478930	649180	726430			525430
405.007	562760	558700	506560	459730	396230	729020		433220	415390			382520	521960	475360		631300
405.179	2439200		1196500		868680	1569500	1266100		1294000	1848400	1928600			1855900	2701000	1172600
405.224	545440		2044400		1303500	647290	1558300	428280	1019800		883100	402840	2425700	372420		769310
405.241	908300		889160		396090	1170100		599380	1775600	1016000			2182400		3469700	898830
405.265						726720	540440	406440	574270	686860				433580	896030	831720
405.302			449160	525990	422430	828740	540490	520240	417280	501340
406.065	1582800	613130	628810	393430	1040600			866950	713690		539620
407.003	433850	380940	520590	574640		446950				388920		412220	483350			386170
407.111	2328100	708560	1345100	995980	3041800	438470		1685400	2870300	708880	960010	821380	1515500	472120		554140
407.195	2412300	1217700	1253900	704400	1201200	2325500	1038900	485540	1255700	2375900	2180100	656320		1930100	954060	997490
407.23	1046400	688040	420860		371530	683740	799900			578020	685540	447020		924550	3043700	1146900
407.281	805770	1802700	708230	492530	560010	1404800	1135600	1157100	923890	966810	712380	421450	1499100		3926600	4904200
407.317			655830	469970		722310	764100			633540		406180			685110	362030
408.058	22868000	10446000	10832000	9330400	10667000	1213400	525750	12137000	6187400	1464200	7285300	4162500	7013600	6523900	1506700	3971000
409.037		903420	1015300	797200	617000				457460		736070	738180		607700
409.053	1284300	748850	1061300	870360	549130			993400	528110	440250	727450	565150	1203400	559600		606590
409.108	1744000	449990	1021100	617410	1859500			1182900	1687400	632610	624920	507560	1108600	493810		435330
409.127	846710	400430	391070		465760	407040			512730	570460	1274900	673610		1063400
409.221	558990	675180	578650	765100		860040	1338400	672380			1075400	782890	514470	865580		655030
409.236	8885700	2202900	3042900	2372100	1832700	5175600	10836000	3784400	3208800	3772400	3480400	1884000	3828300	2268600	72687000	4635700
409.296			566500	400370	577140	1020500	696100		568990	642720					815520
409.333			814550	569100	381390	625970	601330	477150	393820	534890					512010
409.369		420400	819100	642520	628820	1115000	557710	488690	387290	781660		377820			802510
410.055	14460000	6388600	6749000	5903800	6817900	582160		7802100	3975500	914170	4789800	2610900	4623300	4010100	846490	2281200
411.05	901150	535530	686580	572630				429690	431560		417090		621220			368540
411.143	6109500	2983000	1249100	1094800	2237300	2106900	488570	1813400	2136400	1840600	5704100	2365200	999480	3623300	1494600	2266000
411.19	1101500	638030						462390		733980	1445100	755850		852440		610930
411.291	850070	492710	874180	838420	1073500	1406200	797810	676510	1273500	1289700	628560	513780	578520	1007800	1852600	646820
413.201	7333700	4170900	3249100	2800300	5077700	12231000	7064200		1970600	2783500			1097700	1171100	4075300	2020200
413.247	903140		1135100	738080	688040	794870		1249500	605060	498570	1362500	855420	932600	1054600	444620	525860
415.322	1299400	1209900	1486000	1699200	980530	3301000	2258100	1075000	1889400	1812600	1466400	1121000	1077900	1622300	2320800	1150100
415.358	542400	881620		429830	652360	913000		1086400	662150	567530	690080			760880
416.024	2139800	1650400	1269000	1335100	1304500			1085600	826160		783680	733550	543550	739060		449840
417.073	6137900	7742000	16383000	9069400	2492000	14290000	77196000	4971300	3051000	7055500	3386700	2798400	2910100	2308200	13181000	2626900
417.224	745630	575330	454730			1929400	1913500		688600	1765500	1106000	567840		781320	1988500	783200
417.301		491200	1111100	937140	925220	1483200	1830900	709290	870050	1128800			757650		1289800
418.021	1380600	1134200	725880	739640	758410			822660	532820		430440	449110		486510
418.086	2170200	1011700	1531300	1377900	1069700			1008400	490820	569260	419450	390210	881560		390190
419.239	1635600	1375600	603940	394230	702840	1795700	1802800		1197800	2335300	3671400	1304100	403600	2194000	6716800	1623900
419.302	2136300	922190	678310		556720	744550	522650		614050	737520				635280	1646600	511340
419.317	723250	961180	2028000	1658200	1227400	2054100	2719000	1027400		1489200	743890	747130	871500	677620	1548100	1453000
419.353	589460		947050	557780		585840	1796800	764380					385910		1435600
421.091	769420		563010	473020	628640			705570			601680	482280	483820	481480
421.156	811900	807410	910170	1025700	578130	931060	782960	705570	575700	1098600	1276700	801970	656610	600490	735100	449900
421.211	854170	436260	451700			568690			579300	727230	1211700	404960		1050200		416500
421.255	448080	401250					665870		591640		757080	414400		422040	3786900
421.333	878240	1093000	2446500	2198100	1486500	2559200	2906500	1642200	1222100	1804000	1117300	857310	988200	1206300	1591000	1486300
421.369		403110	701670	593090	706520	1021500	671740	543660		570040					468860
423.032	1221400	5170000	5803800	4457900	6081600	773560		1594700	5966500	875420	3912400	3831500	1348400	3759600		2522600
423.069	4310300	2390800	2648900	2365500	2098100	554690	435670	2187500	1348600	563430	2221400	1453400	2523600	1190900	673590	1297800
423.094	6391800	3364500	3189100	2979300	3225500	742650		3516300	1959300	634480	2579900	1640200	1421500	2543000		1133800
423.348	573500		1831600		1055800	1650100	1640700	1117200	739620	1251400	623200		587390	471650	1161300	538660
425.066	2805500	1626200	1668300	1449000	1307000		431340	1611500	797810	431270	1358900	1051800	1581300	850320		963670
425.117	2367000	1225100	1445500	1332200	2248200	2267000	565550		508230		594820	575780	506510	541960
427.026		686540	708650	513490	437210				672480		661650			396340		431750
427.133	1471000	934050	1127700	1246000	873610	823690			485680		667590			643280
427.14	1543900	1139300	1176000	1393100	1259200	1411800	630400	1541800	787040	861080	1472900	1230200	1494400	1313000	809330	912230
427.216	3338000	2417200		545720		3182500	1455300	404640	2002200	1930400			752970	498300	1360500	808520
427.262	1502700	1785900	1511800	1290800	916460	1773300	408680	723920	1065100	712600	426870	619010	2498300	706020	2666600	5599900
429.093	2473400	510610	1355300	715270	1379800			1531700	1249100		687310	568660	1366700			589710
429.109	5066300	1683800	1044800	705360	1333600	807900		1220300	1073700		2656400	1094900	447610	1879200		1329500
429.137	924080	732010	896080	829850	804880	819120	418320	831010	419260	594360	943210	949160	837690	861630		616180
430.04	4590300	2201000	2386100	1937600	2139500			2375200	1170800		1390100	778350	1286300	1053000		731530
431.089	2138600	1358400	2137200	1224400	912120	2288700	3885600	1251800	1070700	781820	827680	654880	1051800	391210		653060
431.106	4984000	1465000	964880	664170		926940		939200	809720		2623300	1123800	632580	1579000		1247500
431.221	6673500	6955100	7664500	8831900	5486300	12110000	8393100	7233400	6778200	8580700	8746900	6336700	4444600	5790100	6488200	3545400
431.317	2028600	1587600	1966300	1752300	1371800	3079800	1957900		2211200	1829200			1044200		2563500	1882600
432.037	2554100	1354500	1502800	1159400	1234000			1474300	738840		957790	476470	732870	663880
433.281	775530	420370				577970	567240		747660	1595600	822050			658350	464060
433.333	1269600	888110	1757500	1800300	1386900	3061900	1913700	1798300	1537000	1539600	792550	607980	801550	898300	2175400	1082700
434.06	1052300	1185400	866150	997680	1311900			713110	2603900	558070	1006400	562780	787260	675990	476180	1016100
435.143	5126200	1876400	1532600	768070	1744000	2169300		1974900	2571300	2103800	6300800	2406300	920100	4738600	2601800	3672200
435.252	2830500		1281100	918720	1015200	2697400	3309100	1856700	1835600	2055000	1036300	702950	1336600	970330	29425000	1660100
435.297	4854800	2697200	1540500	878040	1532500	2465600	1287500	1481600	2288100	3432000	3385400	1339900		2548200	6144400	2291700
435.312	573890	717360	1051900	848410	1069700	1778400	1408200	904310	884350	1558600	574520			450140	1257600	972180
435.348	3528000	1395700	3052500	4318200	2019700	6184700	5293500	4634100	1246400	2437000	2898100	1118300	1705600	2244600	6249500	1715000
436.058	521590	786440		582860	575190			484930	1405400		521320		446970	441160		594550
437.14	3149000	1176000	1185700	472150		1228500		1327500	1499500	1349500	4048800		807900	3206200	1439700	2365300
437.159	6056600	3197500	1655500	1217900	2499500	2871500		1125100	2970900	2946000	7669200	2815100	659520	5746300	1314800	3090200
437.206	1491200	864580			560400	857130			907200	1105000	2110700	934740		1591100		997810
437.268	2245500	888670	1949200	1540600	1360900	2550600	2784800	1372300	1671900	1566500	1602500	945140	1352200	1078800	17835000	1343600
437.291	832600	915010	878330	657150	578070	1419700	776580		667450	750310			1534500		2728000	3378200
437.327	784970	885380	2206600	1480200	1400000	2612900	2260100	1353300	1303200	2005400	747620	519680	697010	639730	1730100	1133900
437.364		1000100			1505900	4522800	3135800		769640	1355500		672670	1141300		4058700
439.156	4002800	2215100		642820		1958200		622080			5036500	1926800		3725100	763500
439.174	2157000	1127900	828600	683260	956040	853870		769260	1064000	807420	1623700	917340	585770	1297600	602640	895820
439.209	851100		1864500		830640		2558700	1072400	477200		1167100		2543600		2306900	1144700
439.343	593280	830900	1730800	1299200	1205600	2416500	1863300	1126200	1025500	1701300	632870	422140	619950	555450	1092800	661510
439.38	559960	570410	1458400	1169100	966730	2576200	1614700	1240000	437720	901280	688670	456130		532610	1864200	478790
440.178	2162800		1679900	2222100	2328800			2317400	3721100			1082400		1514300		942490
442.042	10755000	3647000	4031300	2883500	3306900	435920		5273400	2666200	509160	2793300	1925900	2462700	2407300		1475500
442.503		636630	720600	579680							659270	618580	2500900	497320	537280	1054200
443.156	765670						479450		749670	748800	1400900	569240		917770	3817800	763520
443.302	1974200	638380	751970		626470	1199300			1029900	1074700	961740		451930	676560	3229200	629550
443.317	926720	1020100	2070500	1905100	1555000	2503900	2153100	783700	1042600	1327800	590960	467130	781480	898250	1519800	1432200
444.039	6788300	2411800	2541400	1821900	2047000			3373700	1842800		1963400	1364400	1556900	1420000	479790	1023800
445.014	545070	2011600	2593000	1745600	1644400			644450	1078700		1530400	1538900	478130	1447100		890520
445.068	630280	750300	1547600	817400		1521500	6794500		454000	896120					1313800
445.172	1296200	828020	519410		792160	1039300	985210		965100	1690500	2232300	816130		1723200	2564500	1132900
445.318	2205600	1121700	687370	515230	535890	996970	628320	437130	1119300	1094700	1380700	414510		761590	1325300	589570
445.333	5045600	5397500	17088000	15391000	8412800	15747000	14185000	6577900	5355200	7417500	4592500	3761100	4812800	5323200	9745300	9188700
445.369	1560200	1271300	3046100		911280	595140	6206700	2358300	563890			944620		629200	1783500	951240
447.011		1211800	1695800	1256000	1059000				720830		1001200	921290		950760		500830
447.188	1372400	733810	483400	456710	601060	1011900	487670		914890	1093700	1042300	642100		1027800	1278000	622190
447.312	456770		682870	537810		753860	687350		832710	788710				429460	940610	489220
447.348	3426300	3809400	12202000	10261000	5760800	9671900	11357000	6694000	4254000	6210900	3904000	3307800	3439600	4204500	6537200	7357000
448.113		2011000	678840	493300	493680			649300	1629000	1940200	496060	507590				454610
448.307	6243300	3879200	7232700	7530300	1405200	4375400	8411000	23496000	1755800	8909300	8385800	2663600	11994000	2744300	12648000	3148400
449.099	3568000	4459800	8801900	4623100	1920000	9373400	34520000	2641600	2577300	4717900	2009200	1638200	1648100	1337300	6656600	1397300
449.131	8155000	4111200	1935700		4444400	5258400	2845800		1962900				992570	1009900	2563800	1802500
449.174	36894000	39658000	48067000	40941000	28031000	51923000	19915000	31562000	27082000	26230000	41413000	41878000	30048000	28481000	22762000	19940000
449.328			843500	506240	710530	1292000	832910	534950	1182500	1009400			459900		1095900	526050
449.364	2594800	2822700	8298300	6669800	3997400	6653600	9949400	5272500	2908100	4668600	3280000	2772400	2621900	3144700	5253900	5054200
451.075	4633100	1283000	2527400	1399300	1428300			2714900	1073500		1499700	913280	1882600	917220		730340
451.136	1732700	969000		600310	702740	636580		695510	820090	933010	2490600	1128300		1464300	1267300	974750
451.299			644490	915240	508290	817430		612700	775860	423360	667600	640140	754890	834770
451.307			699970		523330	989210	817840		452220	746360					1669000	1470700
451.335	1363700	1971700		884850	2341600	1299900		2708200	1255800	716720	1410300	873720		980930
451.343	625200	648240	1093600	921970	846240	1614000	1291600	855320	865970	1485800	509930	673100	492810	820090	1206400	552150
451.38	821990	618590	2076600	1840500	1213700	2332700	2298300	1424500	865540	1300800	2428800	691450	636320	712970	1472800	967640
452.001	4661000	3061200	3087500	2929200	3593700			3028300	2295700		2083500	1325200	1609600	1875400		1382400
452.279	805550	747000	1318300	855400	821870	2787500	2219100	931600	1079700	2042600	989220	687930	683310	627200	1471500	535630
453.072	2945800	737680	1697900	908280	974990			1582100	595220		995710	563380	1198000			547320
453.109	4687700	1079700	1040100		1242600	896870		1460400	1034400		3141500	1160400	728540	2883600	465970	1909400
453.263	3073400	1464000	5183000	5779000	3204700	3500800	2639000	4505700	3293200	3519000	3464400	3185600	2247600	3126800	1338600	1514400
453.323			1168000	697420	1200200	1683100	1259400	617760	895230	1322600					1037700	717730
453.395			764860	558030	535050	1155100	1121000	667330		534430	449130	452730			775580
454.193	4753000	8408100	2908300	3692600	4141900	937790		5385500	6427300	3380000	2480400	1163300	1198800	2408500	716980	1592100
455.106	4644500	1095400	1186500		1167100	991180		1251100	1089900		3166300	983320	719000	2658000	479380	1876800
455.125	4828100	1734400	1156800		1564400	1345300		738580	1242400	547550	3651400	1158100		3000200		1555000
455.189	4318500	3354200	3838900	3103400	3309600		456360	4433400	4898100	3981500	2229500	2518700	1687300	2447800	422800	1537400
457.122	4597600	1488000	1113300	716490	1676400	1237000		579190	1217500	691540	3408800	1226300		2805800		1503800
457.14	1537900	664720	509100	456490	555720				533380		697910	508270			493600	582380
457.237	3959800	561620	621750		574980	993040	7722800	1820500	683320	1857800	854110	523510	1630200	787300	17597000	1322500
458.037	2984200	1523800	1602700	1480900	1153300			2057000	932600		1132500	797190	790030	770160		563850
459.252	1374600					972110	1141800	787260	608550	640300					6243300	483010
459.297	5152900	2233400	1966700	827040	1702700	2806000	1890700	2258400	3706500	5119200	4692400	1197300	687680	4423600	13454000	3427700
459.349		440630	841180	503670		716740	700130	487030	502490						466600
460.034	1834500	1037900	1204600	1098500	820090			1281800	641230		781640	467830	622410	486760		528150
461.268	919240		944610		726680	914240		879520	823270	629120	726880	528840	474960	491200	2107000	405410
461.312		3762300		1082100	2229000	4079100	1738800	1282200	4167400	6856000	5410900	1749200		5110400	5271300	3104100
461.328	639040	961520	1880500	1518300	1793100	3219000	3045600	1519200			746360	649350	1039800	842070	2180000	1389200
461.364	3134600	1652400	5417500	2716300	1932800	2237900	10529000	4166600	1939600	1233600	2309900	1893200	2284800	1821200	4393100	2204700
463.328	2027400	1280500		821850	983850	1112100	778120	843570	1354400	1405200	1137100			998450	3642300	973550
463.343	2828900	2752200	6096900	4663600	4383700	8277500	7443700	4001400	3504200	5169500	1969100	1586400	2321000	2215600	5540300	3993000
464.024	2846300	810860	1143800	688500	637850			1377900	506760		606540	435240	444560	486830
464.302	1400300	980880	829010	683930	519610	747780	1744400	4556900	686980	3669200	1970900	1183800	1264900		1355400	971820
465.169					647050	1701000	943120	978940	945530	1206000				788360	1221300	796230
465.305	3490900	1643800	6148300	2481500	3696100	5252200	3500100		1964600			1297500	2065600	1263800	2538400	2272200
465.359	2773800	2846700	7226600	5329500	4705400	8547600	7279900	4827700	3714200	5755500	2493300	2027400	2630400	2549400	5748000	3869600
466.017	9866900	4276100	4987700	3825300	5032100	622070		5472600	3224200	658920	3231900	1990700	3526800	2880000	470210	2234200
467.315			1956800			1884300	618580		764180	725310	920730	644720			775910	1621000
467.375	2347800	2907000	7305700	5445000	5505000	10618000	8218200	5731100	3786100	6322100	2481100	2115000	2225000	2167500	3855100	2820700
468.014	9623300	3848700	4516900	3792000	5042900			4808600	2852900	737900	3017900	1832700	3281600	2809200	462880	1996300
469.102	3790000	1582100	818450	689900	1642700	876950		1141400	1535600		3071900	1238800	657020	1879000		1463400
469.168		3324300	1214000	1440000	1879000	473580		498920	4807400	2086300	998860	1234700		1103000		669540
469.204	17821000	13343000	13054000	13957000	16017000	2735400	1356600	15366000	15016000	8332900	8987700	8491900	5780800	6959200	1391700	4815200
469.309	491000		577330	749120	494520	863620		756980					630690	551210
469.33	549330	473070	978360	1082700	675600	559750		674530	511690		747910			555640
471.325	2529800	902160	2909800	3249900	1307300	1966900	1073000	4359600	851700	911760	2509900	1382100	1439700	1804900	1262100	755490
471.349	720420		1390900	1177900		1520000	1786200						933160	571740	3327200	2504900
473.193	543900	2831800	16577000	1721900	6557300	905980	10331000	11104000	3722700	2990700	4139900	903590	7198500	1932500	804940	3655000
473.341	1008100	615980	1264500	2002100	791620	1300700	507730	2116800		472090	1143900	577210	791750	542210	757150	655810
473.364	1939900	2232400	6268400	4556200	2761500	4750400	5922000	2319800	1929200	2501200	1796100	1285900	1933100	1844800	3736100	3074200
475.136	1528700	629600				611940		611870	1021400	1010700	2763000	993750		1994200	2068500	1307700
475.183			645220		686270	1111100	648330		1389400	2031400			574220		1495500	1634900
475.229	510530	482830			486140		557560		466750	570900	1133700			821910	2548400	625940
475.38	1600500	1639600	3861800	3400000	1944900	3287900	5355000	2041300	1520100	1798200	1748500	1223100	1272500	1741000	3113000	2282600
476.279	759780	1034500	3349800	2496900	1486700	4171100	5071700	2319900	846280	2815100	1450800	835660	468880	780080	854970	733730
477.133	1008700	474320							814150	545680	1650900	457760		1172600	1294800	979830
477.151	1449400	879700	483480		792590	703670			1148000	1170900	2599400	1187800		2008500	756330	728530
477.198	1472500	1404900	715860		927920	1567600	492570		1793900	2685800	2824300	1267200		2186400		1594200
477.245	635380	627700	502380			660800	639350		826220	1001300	1584000	629110		818570		533860
477.263	2888700	1478700	6509100	6736200	2718100	3389300	3284100	5728300	3174900	3154100	4152600	3525700		2820300	2385200	1695400
477.323			817020	599410	515570	1411600	1291900	580050	602970	963280					965430	657090
477.359			696110		752210		1786400	703150		748390		458470	468200		1148900	486300
477.396	696720	723330	2092600	1537000	893260	1805400	2355700	1026800	746490	1087600	948170	709460	588260	904730	1253200	1009000
478.295	523990	559380	1422600	1002500	989370	2638300	2045700	1327200	1136900	2503600	798680	482600	628650	491730	1856000	472760
479.148	941190	749310			449000	584450			695300	885130	1734000	642770		1217900	470730	790930
479.338	785880	924300	1717800	1304500	1412400	2925200	2852500	1377300	1495700	1738900	649540	579030	1137500	922440	2524200	1364300
479.375	776180		2222000	552760	485700	812860	5583600	1081500	618890	617080	505930		1913100		2076200	1293500
480.31	7081300	3428500	7381500	4880300	7865400	17106000	10029000	5725400	9084400	16046000	4490600	3493100	5523400	3498300	9785100	3673900
481.028	2765100	1561400	1699400	1540100	1369000			1569600	938880	475010	1488300	941250	1834800	871160	448750	882680
481.053	2683800	1480600	1459300	1250300	1539300			1375300	909520		1215400	609020	804430	1378800		532400
481.294	1443200	562700	3102600	2972200	1379500	1555300	859040	2196500	1481800	1586100	1648100	1541900	935820	1368200	842640	822040
481.308			1500300	1743500	565930	1243400		630030	524730			535790		523670		616090
481.346	9267400	6003600	17665000	5235000	4265500	1709700	3118000	13063000	2714100	978030	6285900	5052500	4471700	2422400	979000	3719200
481.354		1362600		1950200	2113100	4362300	4865700		1667600	2884700			1373500	1338600	3724800	2287100
483.025	2787300	1647200	1771100	1518900	1465300				957320	465700	1401600	1053800	1574000	850850		1095200
483.05		1011800	941680	655830	903250			1027900			823740	511340		639510		457520
483.297					554090	945940		1017400	1103400		693550		960350	502490	4491100	599770
483.325	560220	497690	1777300	1414300	513980	733310	699790		511480	465990	567800	700220	583790			790260
483.37	1059600	1263000	2716900	2188100	2116500	4259600	3989700	2140600	1460600	2817700	1416000	1206000	1364100		2043400	1648800
485.099	933720	557610	799720	757760	779960	559140		761710			824540	642360	684930	782860		510960
485.385			936020	643890	483410	1334800	1490300	582830	471450	715300			483570		573720	545860
487.051	3779400	834330	1977800	961890	1566200			2165500	1062700		1060500	484620	1702500	598630		706280
487.068	2625900	769310	583820		601510						1249000	576230		786360		457730
487.096	729900	733270	720300	681720	789760	685390		768550		498360	764780	917410	610770	634470
487.343	504020		614310	608250	834990	955700	917740	741600	642850	588580			501670		1415200	1095500
489.049	3915300	819250	1989900	898260	1506900			2113600	1195500		1150700		1628800	667740		454460
489.065	3791900	882870	622590		994770	613460		629480			1583500	748900		1058800		585910
489.359	1491300	1626400	3845400	2844300	2623700	4670900	3998700	2294400		2728600	1005000	761670		1211500	2968200	1910700
491.165	1059500	839200	968090	898240	1544900			1168600	2312000	1734600	859330	662760
491.287	772540	1021100	715010	844390	512080	992740	1048800	882090	623060	1279900	729750			649150	1149800
491.375	2097000	2493200	5568100	4157600	3498500	6442200	6194500	3273200	2521700	3446000	1817500	1458600	1994000	1804700	4454300	3599000
493.102	3270200	1373500	968900	681500	1017200	841860		1299400	1191300	1272200	3208200	1249500		2756400	676060	1905400
493.211	3839200	1779400	2552600	2020000	1545400	1887600	1945300	2454100	1602000	958020	3553600	2200100	2819700	2516900	6611900	2249700
493.39	1426600	1808100	5300700	3521800	3261900	6151400	5538700	3132700	2283500	3147000	1525000	1147700	1702100	1322700	2871800	2325500
495.099	2886000	1139200	866980		870240	832020		894820	1208200	748470	3374700	1175800	522350	2518600	741700	1965300
495.117	3436100	1367300	914230	561620	1165300	1149200		581540	1183200	636320	3610400	1224800		2707600	508840	1642300
495.406	568190	790980	3424200	2214700		3481300	2607000		1021700			682460	723800	690310	1094200	1001100
497.114	3189900	1624200	904890			1118300			1218400	703900	3436700	1392500		2586500		1680400
497.341	18850000	9357500	33761000	12992000	10386000	6548600	8044300	26441000	6402300	2682300	12767000	11559000	15547000	8967700	3530400	9801400
498.29			1021500	1077900		608860	4961300	2834700		776700	827650		569420	498720	790090	523970
499.38	903790	826800	2353100	1802400	1123900	1498300	3196600	1047300	952040	1192400	530380	775730	1969200	1067900	7206700	1787400
500.001	5235300	1675400	2009700	1217100	1551000			2273900	1258900		1384400	756800	1121200	864600		726940
500.279	911120	1098700	1163200	1420300	1191200	4999600	2671900	1349100	785230	3279800	1279300	951900	522590	1080200		732910
501.263		823990	2730800	3870800	2007500	2774800	1770200		1854100	2913700	3575700	2790800		2993900		804510
501.395	1763200	2030300	7626000	5277300	3064500	5618800	8124600	2953100	2116600	2595100	2261100	1984600	2008200	2212600	3755700	4530600
502.271	1926200	896160	2118200	1238200	1410600	2498100	1351500	1126500	730070	1385800	1088500	607520	890680		808220
503.279	694840		853570	1366500		1145300	590130	817970	671430	1016900	838130	614300		534310	607630
503.411			6667600			4543700	8949000		1848400	2699200	2599900	2348400	1806800		6708100	3630100
504.31	1846400	1196500	3161300	1640100	3329900	6986300	4282900	3296200	3356900	7404800	1671300	1440300	1446500	1063900	3280100	2214000
505.146	1010500	518870			857930	662940			2116200	1242900	793090			693180	441170	506080
505.181	2459100			2195600	4759900	601810			3600900	1925700			1054100	811450
505.354	612010	579840	896430	731750	825540	1842500	1586600	723700	941780	1039800			540370	503610	1335300	799230
505.427		575180	1637300	1165000	626230	1300400	2088400	936230		993390	703010	793340		724890	939630	718520
506.326	813100		1146100	685500	1583000	2979800	1427800	1084100	1575500	3637500	812770	588000	1008400	560230	2454500	667510
507.143	1427500					732940				759960	974130	682930		880190	1366800	522360
507.37	1103600	872370	2150200	1462700	1582300	3355800	4399000	1624900	1088500	1682900	924340	567800	881960	842300	2368100	1319300
507.442	665320		622990			821890	884140			701710	874270			597930	577530
508.341	1237800	625270	1694300	910060	1661500	2998900	1494600	1324900	2049800	3783500	879270	712560	1298400	745490	2537600	872570
509.034	2704700	814570	1595100	1082800	964900			1653300	635780		928670	578720	1277700	655990		511250
509.385	1000400	1034500	2350700	1579900	2095000	3843800	3913700	2027100	1423700	1976400	1122100	683940	1100700	1268600	2321200	1720200
509.458	2635800	957600	827110		570600	1391700	1716200		805490	2435400		790250			1180300	707430
510.253	1580100	1286400			503970	1821600			3841900	1608600			617420	988330	1164700	1759800
511.031	2711600	797320	1587400	878940	766860			1690400	555980		955210	548710	1420500
511.357	1016300		2424700	715560	733840	784860	515860	1635700	588250		731870	573350	972080			686690
511.401		826830	2152300	1707500	1220100	2916800	2470500	1274700	748070	1375500			677270		1174100	905380
511.474	9413900	2226900	2172000	824670	1689400	3878400	4068000		1667500	3787800	5195700	1385600		2807800	8062800	1718300
512.152	1932700	2749300	976500	1204100	1656700			2198900	1755600		1082300			1168500
513.065	3584800	775180	886140		870930			885780	646910		1774100	794770	520870	1549900		955520
513.147	1630500	998120	1357500	1051000	949390			1819500	1259400		856740	745160	601330	870260		640780
513.335				910490	743330	634240	909430		701040			537850		555810	990460	727110
514.308	981450	540830	781810		826590	1452000	712230	1167600	1016900	664750	744460		1030700	515610	3330700	743480
515.081	3565900	938940	652920		950760	654790			709720		1958100			1491000		809460
515.351	5505800	565830	14521000	556710	688820	525400		6048100	2447400		2415200	1631600	13328000	682200	3300300	8168100
515.375	652300	708200	1675800	1388100	1184900	1993500	1427800	991440	849580	1229300			657380	541660	1796800	870200
516.287	1000300	538220	1159900	1132200	1052600	1589300	1416100	965200	597140	1208000	673610	673200	659400	562260	480850	663680
516.323	1354100	582600	800950			1196400	750900	936740	1639600	734090	608030		1479900		5097900	913010
517.211			2058100	1509400	1084800	1497400		2143200		660760	2356500				2638900	2141900
517.39	2908200	4028600	9816700	7412700	5079900	9798300	7830700	5115200	3721000	5169500	2103200	1714100	1995900	2420600	4245300	4744500
519.406	3028100	3643400	8888400	6556900	4675300	9348300	7827000	4138400	3252600	4881900	2210700	1531900	2300400	1864700	4486300	2980300
521.242	1003100		691060	551120			521550	931750			1067300	802890	952600	883490	2631700	650770
521.422	1442800	2065700	7847900	4431800	3132000	7079300	5434700	3038400	2220300	3595000	1429400	1142200	1401500	1426400	2663300	1999600
523.437		562350	1604200	1258300	833250	2006300	1466400	805070	608480	952210	555860				757240	570640
524.279		543970			674170	2736600	1311400		600390	2413400	688910	634070		590120
527.163	7595200	4819300	5300600	5439500	4761600	634880		6471300	4455100	1096200	3844000	2981600	2505000	2837100		2140700
528.287	3758500	2668700	4147900	2870200	3521600	10465000	3866200	2092800	4971800	7031400	2678000	1706700	1833700	2116600	2209800	1526000
529.427	977860	1040700	4692800	3178900	1873100	3140000	3231800	1772800	1140400	1484000	1088000	781670	834720	951380	1646100	1788800
530.303	150340000	58609000	151980000	84145000	96611000	193480000	109370000	85284000	84875000	88453000	82434000	50727000	108160000	59830000	123780000	60656000
531.152		696500	4558200		1880500		882640	3473400	795900		1264000		2414100			930180
531.37			776320	678830	657590	1297100	1187900		650910	826950				539970	753980	678550
531.443	1185600	1114100	3745700		1024900	2380600		1459400	851020		1276000		683770		1413500
533.385	1116900	1154900	2348300	1629800	2024700	3362900	3101500	1652400	1666200	2054400	972910	768860	1261400	1418200	2493100	1817300
533.458	2563500	1039000	2019100	881540	1018700	2011200	2288600	665120	1071500	3023500	3041400	935680		2097100		1224200
535.401	2376900	3553400	5155900	4059000	3985900	7592900	7442800	3397600	2823300	4160000	2361900	1921700	2771000	3386100	7857700	5892400
535.474	13052000	3025700	3999900	944680	2488700	6239900	7397300	1988900	3679100	9965100	11297000	2656900	745330	7104700	13786000	4241600
537.417	3501100	5192100	13328000	8377800	7760200	17918000	11696000	7628300	4617000	7284400	798250		3334200	3492900	7975600	6987300
537.49	16883000	5029700	4264800	1393800	3750200	10158000	8868600	1218200	4793600	13091000	13329000	3426800	576580	8626500	9048600	4227800
539.432	1281000	1471500	10660000	7639200	3443100	14203000	5015200	3694600	2245200	3628700	2489000	1204400	1409600	1501900	2066900	1835700
539.505	6917800	2125600	2575500	1026700	1814500	4034500	5291000	1118100	1727900	3179800	3431400	1207000		2380100	8137200	1763200
541.266	1670100	1463000	1338200	830690	1250400	1573500			942310	1142900	621080	646090			878760	885340
541.389	625170	574100	824800	643150	652760	684290		591490							489460
544.318	1990300	882540	2441700	2110000	1654300	3591500		1687200	1605900	2115000	1540600	1212700	2452100	1458400	1858900	1452600
545.01	2959300	1115800	1902900	1306100	1344500			1406100	1090200		1059200	850690	1451300	754590		605960
545.422	881580	935490	3370700	2252200	1765600	2955600	2598700	1379600	1373400	1921100		619320	702810	642950	1574300	1146700
546.315	650490		626090		740690		832020		533830	879850			713720		624620
547.007	3511700	827350	1924700	928750	1313100			1879800	849110		1132100		1692000	777850		514180
547.438	909350	1126800	3683900	2126200	1801200	3364700	2125900	1454500	1309300	2067000	716050		888980	672000	1392400	1098800
551.396			1196400	634240	767720	1885300	1355500	743070	754610	1058300					1077400
551.469			2992600	1627400	1196100	2600600	1303000	1073900	747610	1433200					662090	675660
552.285			2624600	1865000	1543000	2571900	2955800		1510100						2403700	2052600
553.058	2702900	708920	675510		745420	581540		831730	797090		2080300	777980		1719500		1032700
553.076	2005000	818490			705400	786430					1769500	643980		1334000	472270	557770
554.303	46299000	27003000	90844000	44100000	48582000	102400000	67225000	63142000	35366000	43458000	42610000	28634000	30728000	27830000	46357000	47137000
554.347	1928500	1337200	2764400	1907100	1286400	4199000	15598000	1433200	1488300	3097900	1418800	903150	2476600	1733900	12347000	1619700
555.073	2517300	1224100			943040	860700			939330		2238800	834710		1669800		814260
555.443	1670400	1338700	7860200	5516700	3701600	4824100	5619100	2469900	1624700	1977100	1302600	1087900	1962600	1151800	11465000	3100100
556.318	18076000	11234000	28263000	16872000	18945000	39219000	17150000	16629000	15497000	22062000	15292000	9613100	17482000	12853000	24676000	12340000
557.458	1405100	7474300	39501000	23286000	15311000	22819000	19872000	12680000	5425100	8787300	7794100	5107300	673210	5657200	14399000	14311000
558.334	34559000	12019000	48094000	22715000	24329000	42081000	24442000	25566000	21716000	24011000	24254000	14773000	31952000	15497000	47947000	17678000
559.399	783890	762780	1384300	1137400	1199300	1450700	637010	1167800	579500	553600	645030			680690	580300	896010
559.474	12355000	5036800	21152000	9360600	6135900	12336000	18783000	7827700	5265200	10886000	12058000	4819700	3087300	9415400	25005000	10372000
561.489	17284000	4957400	7607200	2456900	4176100	10876000	11952000	2630100	6347700	17357000	18479000	3978500	1077600	13669000	18794000	8285400
563.432	2076100		2270900		1676400	3878700	4340000	1319800	1423800	2377400	1688800		878090		3766700	1266800
563.505	15625000	4755900	5041700	1300900	3692500	11488000	10991000	1573000	5862700	17163000	15588000	3756100	778020	12028000	17193000	6036800
564.331	2286500	1632700	6874400	3753200	2536200	11007000	51451000	2846400	2069900	6565000	1696600	1198000	2481300	1820000	11110000	2597600
565.448	722310	1022300	2549100	1759100	1698900	3476000		1447700	1388300	2424200	811580		830210	758700	1486700	1532000
565.521	7734700	2886000	2882300	840720	2140100	5893100	6384700	681260	2916500	6135100	5616600	1646800		4558900	7104600	2584500
566.347	958770	888960				4715000	14336000	953590		3506300		591060			6927100	740440
567.1	2397900	1198400	793280		1100400	831070		787240	850920		2231500	913040		1382400		1006800
567.464	1143000		3602100	1901700	1800500	4289100	2786900	1601100	1341200	2305600	1052800			712780	1659200
567.537	1840700	650210	745190		555430	1047500	2191600		586190	882090	897080			620210	3009100	603570
568.363	1534900	965500	4065700	2050200	1431600	4795700	17820000	1394500	1506100	3572500		613450	2638600	1314500	12898000	1148900
570.298	1197400		1735500		1843700	3361700		1863200	3662200	2192100	614860		2559400		1953400	2302400
570.342	9050300		8993300			12124000	33679000			4910900	9456400	5634900	7758300	5960200	53219000
571.29	3135000	807590	2667400	1439500	1159000	1860700	3293200	1855600	1864900	2739100	1376800	1337000	4093900	1929100	6189200	1091900
571.438		642060	2806700			2685300	1754200		898490	1192600	590490		752700		5016100	1066400
572.482			2628400	1772000	1004800	819280		1221600				948780	753110	1030900		923870
573.453		4558800	27262000	16705000	14337000	19500000	12032000	9344600	6491800	9155600	4026700	1910400	2757900	1822500	8876100	7896600
575.468	3813100	4663900	30867000	14240000	11696000	18323000	10292000	8286400	4536100	8495300	2836300	1565800	2411000	1961500	7908900	7276000
576.286		834890	1646600	1020600	1504400	2295000	1214300	1344300	1277000	2628400	1661400	1293700	722570	1065900	741840	1150400
576.566	7024500	5302600	7336900	6070900	5331800	2039200	723610	6274200	3856700	783840	5547600	4304400	7507300	5236200		3444400
577.484	1637400	2578500	19074000	7860100	4514900	10448000	4973400	3464600	2488400	4378500	2377500	1057300	1533100	1222400	4709100	3445000
578.303	14004000	8196700	13285000	10789000	15338000	41290000	13154000	12215000	11744000	19393000	16696000	11786000	8820500	16658000	6308500	10577000
578.347	719790		1558600	1011200	624750	2375100		1024900	626820		630790		766320	678680		1071600
578.563	6467000	5130900	6327800	5606300	4692900	1722500	615460	5937100	3463600	659280	5172200	4092500	7007700	5085500		2922000
579.44	734500		2175800	1103700	1181300	1236000					705160				1138700	810560
579.5	611000		5512200	1938700	1635000	2686800	1490600	1299700	860410	1714000					1040600	813290
580.318	7717800	3670300	5587600	4000300	4588400	11110000		4760300	3103700	6731700	4240100	3039100	2874000	3834900		3163700
580.56	3751700	2869900	3649900	3104300	2881500	903760		3376900	2050400		2880200	2408800	3987900	2772500		1781800
581.456	1417200		1209700		615420	1052100	751160		549250	933870	1271900			817460	7376100	678850
582.378	770110		846930	650620	622230	1298200		637520					976340	586150	7221500	630910
582.557	1403500	1046700	1454300	1188200	1057000			1342500	887950		1171900	941330	1505300	1107800		711440
583.472	2374300					1348900	1669500		885330	1832200	1793900			1263700	5383600	791530
584.358	1861100	924050	1848000	1286900	1048700	2240500	5334200	1269800	1086700	1551200	1425600	775400	1823700	1050800	10690000	1612700
585.122	3788600	2203500	2405900	2278200	2322600			3019100	2053800		1827300	1375300	1349500	1335600		976390
585.489	3035200				626340	1849900	2210800		898700	2205500				1195500	5179000	875250
587.119	2273700	1278700	1564700	1363400	1450100			1786400	1194100		1231300	632020	796110	820760		599050
587.433	1158000		1257700	962400	910840	2110000	2870100	1011000	827770	1538100	1246700	619800	809550	920090	3688300	1075000
588.332				1014400	723690	4296200	9906800	766640		2638600	677320			1026200	1590300	561700
589.448	2563700	1667300	5537700	4442400	3994000	8357000	5908800	3723900	2494900	4631700	2549400	1487400	1338800	1995300	4678200	3641000
591.1	1657400	965470	664540			804560		948950	1170400	832580	2099500	932950		1831900	610150	1281900
591.464	5193500	6594700	25086000	15323000	18543000	30310000	13580000	17349000	6127200	10649000	9580400	2567000	3599600	3746600	13137000	18143000
592.54	1152900	611230	816580	700320	577390						831580	595770	889200	632710
592.567	1085300		1085300	853430		563470	828030	825550			1108700	786830	744380
593.097	1458100	689270			708450	644850		766030	1145700	606600	1974400	844830		1524100		1275500
593.116	1851900	1125200			828150	855260			1087600	953150	2401800	1011500		1748800		955750
593.435		692660	5101000	3141900	1126700	1037800	1161900	1432900				621810	696270			1029500
593.479	8337600	9115000	54038000	27821000	28754000	45551000	20477000	22583000	11949000	19842000	10028000	5391000	6839700	6325600	11680000	16051000
594.297	933080				718250	1168800	615920	805300	1652900	677250			1152700			809730
594.342	3225200	3079400	5758400	3938600	2524400	7153700	20787000	5562800	2332000	2869800	5067400	3178300	2667600	2599600	20817000	6054800
595.112	1529000	1055600			903960	882260			1065500	775500	2083500	813780		1663800		841200
595.29	2971700	1408100	3342500	2148800	1915100	3668900	6895900	2506900	2569400	3146800	1921500	1965300	2779700	2646600	5501500	1879400
595.495	5250300	4530900	42245000	19212000	9455900	43671000	7705000	12217000	4456900	8406700	6847000	1712200	2446600	1875400	4667100	8877400
596.357			2141500	1795200	1093600	3250000	5877800	1616400	1165100	1658200	1988100		1411300		12007000
597.305		1409100	2672900	1805700	1286100	3594200	4005900		1799500	2152800	1575600	1138900		1491200	5978100	1235700
598.29		1391100				3979900	8078200	1649300	1578800		1251100	946870	4087500	1349200	2860300	1150400
598.374	2685700	1524200	3289000	2450800	1388200	3258000	7370900	2527300	1578000	1609800	3329800	1982300	2721100	1698700	21170000	2750300
599.321	8997300	1751500	9572300	4847800	5343700	9392000	12436000	5033100	8291800	5480500	5088100	2925700	17102000	5650300	26983000	5668100
600.584	6632100	6792400	8675400	7916500	5987900	4220900	1852700	8559400	3664700	1166600	7700100	7539600	8393500	7791100	645110	5074600
600.63	3989900	3678700	5030800	3981800	3397100	1386900		4649000	1576500		3238100	3307600	4059600	3382400		1876900
601.606	1039500	866010	1258300	1150400				1164000			792060	898170	980690	817740
602.303	3298300		2369700	1980400	3618000	9779700	2666900	1938100	3319300	5819800	5045000	2947400	1260900	3451000	1201500	2307400
602.581	5758300	5841600	7396700	7024600	5115700	3775600	1769500	7272400	3295800	1038100	6952900	6255300	7053200	6572200		4423300
602.628	3070800	2831800	3589900	3200200	2558700	1266600		3526200	1273900		2305600	2407700	2969700	2553100		1396900
603.616		700170	947230	925510				890540			1037300	759510	742980	925980
604.318			1233200	950890	969960			682830		1424300	1047000	678190		1137100		770280
604.579	3264300	2871600	4284000	3816000	2689900	2079400	1016900	4019900	1999200	619120	3727600	3434100	3870900	3459200		2770100
604.625	1451900	1378700	1964800	1310800	1257500	574900		1750000			1053800	1125200	1449300	1269800		631710
606.576	1021700	1087600	1556700	1355200	1063400			1518300	709350		1370700	1355600	1573600	1397300		841680
606.6	2499400		3322400		2294000	2181700	3077800	3438500	1783700	900220	3652400	3159800	3148000	3235400	621730	2391400
607.458			1471800	769340	1429500	2388900	1265500	1044200	1107500	1297100					2261000
608.598	3472500	4403600	4724600	4574300	3443800	2832600	4255000	4923300	2715600	1152000	4826600	4921900	4326300	4782600	921030	3355600
609.475	636670	592870	1967100	1246300	1627700	3399500	1350700	1456900	1064700	1643500			708270		1002700	850010
609.511			728550			1108000	631940	812470	710490		1427100			863210	1928600
609.568		783960	1481300	1301400	711530	732700		1360300				876610	1148100
610.243	6083600	3075800	6076300	4557300	4809500	4259400	3635400	4490300	3592300	2820400	4603800	3526800	5806200	3551800	2801100	3792100
610.566	893060	782040	1625600	1217200	699490	763840		1224900			966430	866810	1142700	958240		597350
610.595	2348600	3071300	3266400	3487500	2526500	2131700	2990500	3492200	1783100	988460	3293600	3283800	3234500	3073900	677570	2496500
610.645	631560	721790		970580	574680			960230			779650	892300		896390
611.49			1386000	1022100	919540	2081900	1047500	1211700	799290	1101400				667450	818090	620560
612.262	7610000	4163800	12532000	6960300	8351200	8494200	6261400	9965500	5364700	3678400	6749500	5079900	5843400	4974900	3591500	6952400
612.563	868910	720550	943390			640450		1035400			910810	801170	937190	792600		627540
612.592	1030300	1418500	1310900	1384700	1099200	866560	1645500	1439400	930760		1504000	1289500	1242400	1168400		909670
613.078	2233700	1007300	662750		791950	823980			839560		1841900	677740		1516000		533560
613.446	749090			707820	1265000	1165500		961290	743650	580400	663720				2559500	618410
613.542			1036700	715030		1509100		2287800	995100		2508400			1329400	3554100
613.574	593540	693570	989040	817260		588370		775960			805430	693760		754010
614.277	3346000	1758200	4582900	2687900	3168000	3770100	2054500	2885700	2246300	1968200	2804600	1771500	3798300	2481300	3749400	2226900
614.332	949000	784230	1745700	1051300	968750	1918500		724860	1118700		808150	586840	627740	873850
614.563	1214300	880590	1130300	1093100							1090000	977750	1385700	1176800		907780
614.607	1264300	1097200	1208800	1202000	1066400			1190100			1084100	800320	1202400	1034600
614.646	2010200	1605400		1254700	1108300				826310		1262800	1256300	2537600			786750
615.462	1137800	798300	3225800	1582500	2300700	2434700	1059500	1867300	954520	973750	901550		737070	772070	3571300	1158200
616.274		1092600		1941800		2490300	1221800	1726800			1745400	966110	1991300	1376200
616.293	5413200	1837800	6599700	3295100	3735900	5135100	3379500	3682700	3247300	2695500	3821700	2320200	5529900	2580000	5061500	3082700
616.553	2806900	2409100	4493200	3558200	3202500	2080300		4444500	2636400	544680	3075500	2557200	3888500	3001000		2265300
616.605	1471400	1574300		1528900	1177000			1297500			1302300	1211400	1624500	1323100		657020
617.553	750890		1116500	1055600	636310	615110		997300			672460		1092400
618.342	915850	861520	749900	994400	995450	2603900		1126200	558350			1221900		1618000	2667500	1382300
618.55	5369900	4843000	8334200	6540300	5678100	3735700	921960	8455200	4641400	841380	5837400	5013300	7779600	5056800		3858700
618.602	1177200	1194600	1038600	861990	810570			827100			627940	761400	1064800	979270
619.29	5112300	2200200	5697600	4214600	4926200	11617000	6252300	3626100	4080400	6476300	4741600	2866500	3902600	5175700	5108200	3145200
619.55	1067800	1066900	1892700	1492100	959490	799130		1816800	764060		1253400	1163600	1701500	1047600		648900
619.629	819590	853730	1368600	1003400				1194800			963810		1015200	838980
620.272			1261700	813890		1149600	3080500	681560		723740			873220		724050
620.547	5252300	4528300	7658700	6213700	5572200	3758300		8190900	4575300	916390	5743900	4859100	7474800	5026500		3846900
621.306	1212000		986530	817270	599140	1762200	1378500	661060		837610	598640			643690	1136100	547170
621.546	689300	616050	1263100	949870		619640		1023600				652960	1102100	628620
622.29	963460	746060	2625200		1099000	2112300	4874100	1204700	941050	1160200	1076500		1239600	730260	1060300	805990
622.545	3151200	2959000	4685400	3764200	3439400	2188000		4955000	2861900		3522100	3019300	4195300	3260200		2403200
622.575	818660	1148600		1012200			673170	875470			783960	796680	956750	905070		673980
623.613	701600	1042000	797100		586760						823350	1106800	889660	1033500
624.542	1346200	1308600	2121700	1683100	1562800	989980		2156600	1300600		1580100	1364600	1890500	1383100		1160700
624.572	1061300		935960	995040	821320		856340		670570		1068900	993880				745560
624.612	666870	945350	1011800	1164200	682410			998610			1047300	1201900	1173600	742600
625.461	4066300	2232600	5468000	3910300	1847400	1911000		1577200	811540		1193000	1307800	1239300	1676500		886810
625.609		633050	838870	672090	568010			613490			736640	799880	615760	809580
626.322	815050		1350700	677580	543750	1665700	1575100		807620	816700			1480000		1162000
626.539	738670		1263100	1044000	749370			1230200	815530		947790	786050	1101000	870280		600310
626.569	719120	879650	912000	830690	755620		844660	910670			807860	771750	833500	1049500		791170
626.63		890040	777270	885340	863400	695530		998610			1150400	1338800	868600	1336200
627.477	10970000	5998000	14592000	8506200	4575000	4127100	1381600	5410200	2779100	786350	2168000	2909900	4085400	3599000	2319800	2567400
628.301	722910	749560	1446900	1064500	923150			934360	914670			673890	1101600			950340
628.627	1076700	1850000	1613600	2330700	1498000	1333700		2008100	1359700	638120	2609800	2667600	1820800	2311100		1305800
629.493	7868600	4776400	10802000	7146900	3962000	2431000	1058700	3289500	1816900	539340	1391700	2203100	3800800	1927900	1118800	1310100
629.587	941320	760280	1205800	938470	559780			1133600				805930	931010	742350
630.624	1413100	2559200	1995700	2960700	1857000	1581100	662790	2406200	1485900		3096000	3103700	2135800	2768300		1582900
631.258	3211500	3055100	2546600	2572400	4533400			3493800	6065500	1899500	1167100	1790900	614560	1520800		1219900
632.527	1028600	740070	993180	928500	650400			1006700	669900		672040	675860	1223800	931390		638160
632.621	1054800	1756300	1574300	2007600	1439400	912350		1628200	1154600		2130400	2186200	1505300	1766800		1105200
633.594	624750		1264200	903240	586710			841110			932410	1025700	895150	767000		549610
634.244	2290600	1702700	3814400	2714600	2770000	2380000	2430900	3487500	1803600	1409100	2662500	2250900	1895600	1827900	1132000	2874600
634.525	1554200	1219800	1742800	1474500	1361600	546160		1696000	1043200		1433200	1138700	2074000	1450900		1102300
634.632	1058000	826760	1202500	785100	556700			1062300					1275800	1041900		670580
636.24	1331600	845750				1416000	1527700		951330	854490		1168000	1142100	1290500	699170
636.26	2333700	1279600	2494300	1813600	2655400	3442100	1364100	2094600	1796400	1510100	2751700	2050500	2050900	2984800	826810	1980700
636.522	1597100	1336600	1609900	1554900	1181400	546820		1646900	1314400		1274400	1074100	1804100	1397800		1196900
636.629	2703900	2768300	3119200	2797700	2174600	1378700		3061600	1279700		2803700	3267200	3810200	3175400		2225300
638.276	2763500	1070100	2661100	1645200	1782500	1770100	1606400	2299200	1217600	1215700	1891400	1408300	2416400	1583500	2017900	1621400
638.332		1149100				2928100	3052300		920860	1543200	1325700	780050		1220600		841730
638.519	920810	836950	1106200	734430	852270			1067100	731100		934740	805020	1009600	1042900		637950
638.547	936970	761890	1660900	1122600	599200			1544900			1703100	895680	1236200	1009000		635260
638.581	828360	679110		759860	575640			794770			793350	738260		706640		585890
638.627	5193700	6512300	6816000	7313700	5562100	3252200		7714400	3398700	988230	7076300	7263900	7570500	6935500		4735400
639.546	650700	893880	1395200	1103400	599910			1153600				957340	1255300
639.648	828490	1081500	1257100	1184500	743160	641530		1179700			1252500	1228700	966650	1057200
640.272	1362800	631370							767490		996790	682820		682720	662780	784960
640.578	1025900	901890	1220000	1118600	935070	536180		1313800			1635200	1400300	1322900	1451100		634370
640.624	6641000	8218500	8741600	9234000	6938000	4494500		9716900	4604800	1378600	8876100	9670800	9371000	9002800		6285800
642.364	1188100		1797500	1127700	1054700	1982000		794790	942370	689950	634070			790500
642.575	867080	754270	1078300	1276200	910920	709570					1574800	1127500	935270	1219500		780650
642.621	4550000	5769300	6202400	6433900	4836700	3432300		6951300	3133300	933590	6320900	6535500	6353900	6184200		4514800
643.081	2119800	1212600	1311600	1167500	1162100				954210		797780	836290	763000	857340		801760
643.472	1844200		1597600		727970			1030600	1119300				2873500		2886300	681160
643.633	696800	956760	879040	987380	602840	609240		861360			854910	1295200	848150	966480
644.563	613380			671990	682040	603360		842890	764630					583100		685580
644.596		1067200	779940	1038800		719670	672320	983630	552770		1022500	1218500	936660	1048200
644.618	1991200	2611300	2964100	2978700	2270300	1455700		3073200	1639800		2825200	3025700	3037700	2804800		1990200
645.078	2123700	1048500	1379800	1301200	1186400			1504100	798850		884330					687090
645.629		685640	802100	850570		591170		809040			752980	930220	663440	699300
646.22	9777800	3456200	9069100	5326300	6566400	5889800	3080800	5952900	4422200	2281000	5721900	3962600	8418400	4646200	2807600
646.593	2192600	3361100	3061400	3627500	2239000	1881400	1738900	3246900	1603800	720690	3685000	3828200	2832900	3351300		2114900
646.639		3765400	2859900	3683800	3132300	2397300	937500	3716400	2313100	1233200	3388100	3856300	3307600	3419300		2920600
647.531	784250	863980	1450900	1270400	655820	776350		1337200			945830	1068400	1331700	902930
647.637		983050	627600	894330				618930			661330	1090900	766450	800980		774520
648.217	9722900	3701600	8863800	5435700	6465900	5923800	2908000	5594600	4752100		5547700	3853000	8401200	4590100	2617400
648.529	818690	809330	1855600	1340200	698600	802410		1589500	552230		1187100	748570	1315200	1026000		696710
648.59	2795800	3957500	3948400	4663600	2990100	2623600	2205300	4492900	2199400	984300	4689000	4507200	3692600	4535200	697030	2781900
648.637	2388000	3952400	3538900	4226900	3405200	2414300	1035000	4144900	2500700	1403200	4032000	4685900	3733300	4377000	443340	3682400
649.462	2065400	1253800	4257100	1816300	1317800	1269900		1620500	623520	579030	1130500	1142800	640480	1861700		821500
649.528	900020	566670	1459600	1155400	839840	791120		1662200	735160		1222500	889490	1409800	982640
649.607		912070	1074200	1189000	607760			982780			944350	1146000	933670	1059600
650.283	1379000	1295600	2005700	1766800	1366000	1489700	3418900	1913900	1812900	1865200	2003600	1367900	2062100	1160500	2404200	1798000
650.526			1216700	921350	658930	580020		1191500			626580		943760	679720		558890
650.587	2016900	2970700	2750800	3360800	2414100	1878400	1931700	3387400	1614700	940050	3372900	3506800	2840700	3410600	648860	2277900
650.634	1320700	2458800	1737800	2449900	1864200	1517300	829770	2598300	1452100	743650	2525000	2486100	2047400	2515000		1935600
651.477	7364600	4199800	13637000	7784000	3597600	5723800	1948100	6353900	2534100	1294900	2836900	2804100	2661300	6949000	1613100	6103300
652.585	846710	1399600	1217900	1315800	1013200	902010	1097300	1364900	761340	507560	1406000	1832500	1249600	1640400		1046200
652.602	893040	1003000	1124900	1086800	745210						871560		1114500	938200
653.303	1434900	592030		678340	1222700	1079800		781860		1159300	1548800				685340	1056700
653.492	11091000	6858500	16867000	12394000	5189600	8897900	2482100	6674800	3731100	1347100	3064300	3763000	4110500	8639200	1741400	5996100
653.613	661750	797920	893850	972110	724400			972770			771330	1045700	756880	903540
654.6	1255000	1514400	1274400	1276600	1238500	509370		910550	661450		1096100	1370300	1655500	1479000		859380
655.508	6467500	4532800	9106600	7612500	3863800	4635800	1295900	3188700	2116500	671300	1648100	2166600	2663700	3513100	1104300	1834200
656.248	918980			765860	790910	1140800	825860	695940					1175700	577060
656.546	1789100	1760500	2299900	2016700	1519200	1056100	678090	2226400	1031900		2223200	1879500	2214500	2037100		1288900
656.593	2196400	2233600	2693300	2495700	1774700	1026800		2732100			2215800	2306400	2855200
656.646	957300	1198900	1207000		1010800			992100			1051600	1091500	1356200	983600		543360
657.568	710500	616730	922730					779380			602990	674430	771810	706470
658.244		708110	1278800	915850	919600	1244600	619060	704220		632540	1064100	733130	1050400	1196700		756840
658.543	2994700	3250100	4168400	3585000	2626700	1992800	802270	4108700	1676100	511810	3637700	3497200	3754300	3616200		2258000
658.59	3279600	3064700	4200500	3695000	2724200	1491100		4024600	1213100		3236100	3204400	3593600	3139500		1951500
659.566	938560	940950	1167100	1049900				985140			726420	924470	831960	722920
660.54	3134700	3195300	4062600	3757700	2533400	2052300	815580	3803200	1560500		3790500	3208100	3897900	3599400		2595900
660.586	2441200	2531800	3266000	3027100	2219500	1084500		3161200	978690		2434300	2507600	2874900	2449100		1682300
662.332	1013500	1011500	1729800	1469500	1418600	3149600	1815400	1487000	830550	1700400	1121900	705280		1260800		565780
662.537	2045400	1908400	2399200	2367600	1543100	1344100	686500	2490100	1019000		2310300	2129200	2325500	2000000		1496200
662.56	581850	671840	810670	914360	647610			863970			936830	891070		956100
662.584	1356700	1316400	1740500	1353300	1242300	649740		1609000	640870		1228400	1237400	1396900	1295900		685260
662.614	748950	1064000	914760	1093200	963200			1043000			955050	902720	916360	987220		801190
664.535	991190	772860	1021700	904120	735740	566440		1128200			1177200	862820	1193600	879310		906570
664.559	1944300	2426100	2930900	2746300		1395900	1340900	2735500	1260200		2770800	2749700	2500400	2624400		1785000
664.612	650980	1100600	723870	1087300	855360	551000		793480	545560		898610		841200	872860		842060
666.556		3633300	3963300	4081500	2634900	2241600	2019100	4076300	1973600	834130	3868500	4273400	3891200	3926100	598260	2817200
667.472	3122400		3881000	850260	703650		707060	2146100	1671900				3431300	674470	3685400	1594600
667.631	855390	836700	894840	1016200	627600			937310				890060	841420	908060
668.202	3667800	1788100	3412000	2360500	2556600	2069600	1162100	2663700	1769700	1277800	2651900	2124700	3281300	2221600	1124100	1860000
668.554	2543000	3220300	3360000	3318700	2270700	1761200	1864800	3539500	1607100	625970	3380000	3299300	3501300	3370300	471520	2260800
668.629	667370	985550	1061300	1061500	697030			1083000			779180	940250	858770
669.488	2628400		3268100	651200	782020		842430	1549800	1688400				3084000		3148300	1211000
669.523		666930	1166100	923500		481980		944990			822310	748030	723110	646280
669.626	993400	1111900	1225400	1319900	609890			1138100			1381700	1246700	1215100	1202600
670.199	3327300	1867300	3449200	2317700	2693700	1678800	1490800	2450600	2306500	1355300	2873600		4340000		1101400	2118800
670.593	719520	675280	1230600	1311400	1301800	622460	811310									785980
671.269	1594400	1469900	2202000	1360800	914740	2059800	825680	1145500	1353900	1061700	2080100	1443300	1437600	1280000	1490800	1015900
672.217	3278800	1735900	5320100	2815500	3298200	3030700	1776700	4499000	1927200	1079700	2939300		2420800		1097200	2766000
672.236	1368900		1850600	1127200	1392000	1336800		1076700			1005900		1495300		1013200
674.233		855390	1863900	987480	1216400	1179800	699490	1105100	1015300	763660	989640	771180	1399200		759910	837300
674.252		863890	2985500	1349100	1564900	1381600	649220		1259300	772660	1775500	1217300		1160500	1118100	1101300
674.283	572600	584550	1168200	883910	818330	1065400	2356600	1392200	643460	1183800	796600	858630	583290	638230	823410	1324500
674.512	1531000	1397000	2040500	1762200	1320000	1036000		2329800	1197400		1686000	1427300	1863400	1694500		1345800
675.477	1286200	1092400	2504400	864480	1236800	1161400		2325800		499310	925530	1014600		1101000		638910
676.249	2126000	784570	2693300	1388300	1490900	1452200			1295300		1708500	1166800	2769700	1152300
676.51	2984800	2817700	4537400	3469900	2640800	1790700		4962900	2310600		3139200	2801400	4188400	3161800		2355700
677.492	1283000		1431800	919520	892660	865030		1272700	553220			890920		915830
677.587	748590	780690	1192900	771200				838520			722420	925150	796330	870810
678.507	3168500	3057900	4758500	3945100	2995800	2147800		5198800	2675000		3528200	3237200	4513000	3442800		2353000
678.588	935670	887400	1363800	1123900				970450			1008100	1120100	988720	1082000
678.621	607320	704700	661790	837960	725160			839770			1161300	1240100	964650	1331900		538990
679.585	882150	632590	1114900	929940	555450			861300			980350	871930	974870	886960
680.503	2081100	1971900						3149300	1759500		2217000	1870400	2719700			1599300
680.617	776200	936170	925720	937070		589460		987550	605680		1532500	1535700	1165100	1259600		723290
682.501	1101500	1173300	1564100	1410900	1060700	671990		1796600	841050		1200700	985040	1320400	1164500		695300
682.531	895220	1050100		1172300	526250		603810	1060200	624600		1091100	901850	1077200	1141500		710740
682.592	2103300	1849000	2806800	2733300	2310600	1643400	1050000	2324600	1096800		1464700	1692200	1420200	1871700		1676200
684.498	532680		963710	964160	634430			1047300			691750	618420	794860	579630
684.529	773030	1068500	980500		571820			781580			1028100		1010200	1028700		587700
684.609	2624800	2579000	2835000	3275500	4818200	1985200	2242200	2239500	1564000	674040	1105700	1248100	1722900	1441100	535110	2547700
684.636	832550	1216300	879920	1016900				1137100	798840	485410	1391200	1369200	1620100	1481800		1008300
686.632	1143100	2300000	1617400	2016300	1263600	1136300		2030600	1590400	842870	2471900	2768200	1988700	2585700		1671800
687.545		656050	985960	723960		537050		757770			590810		721570	721650
687.65		823090	727020	835370				777640	507640		898480	892000	908090	996650
688.584	787220	1143900	911280	1105000	888800	670720		1138700	662860	531140	1172600	1532500	876220	1172700		790030
688.63	1070500	2336500	1816700	2362200	1753300	1320800		2102400	1678000	1005100	2738700	2937600	2042600	2777100	619990	1803100
688.649	771050	893180	1024800	1125700	906790						1084200	1199700		1256700
689.217	1427800	1108000	1166100	1260900	1093800			1720100	1592800		749990	657440	613490	741330		514260
689.646			817980	990460	623120			758590			878400	1265600	749330	690650
690.58	725460	1063300	933320	1096900	753280	539800		945370	521080		1199600	1252700	682990	1127700
690.626		1236400	835450	1260900	968660	717670		1011400	856940	677330	1347100	1411200	1192300	1188100		937900
691.399	4487100	5066800	6212400	5661800	3921400	5254400	3386600	4595900	5649600	4273700	5811800	2571400	3256700	3500800	2907000	3057700
692.202	1070100	815660	1998800	1199100	1375300	888040		1823400	741830	720640	1325200		920250	1070300		1454400
692.484	619560		865670	783370	736690			1044300	653760		838340	827330	1075700	747360		548150
692.643		869800	756710	969080	690100			835580	709310				862170	850730		596300
694.2	1154100	645980	1796200	1055800	1162500	899530			753650		1288400	1106000		863730	416220	1076800
694.219	1191800	806950	1248400		1280000	1241000		1014400	835030	675040	1287300	1119400	1206600	1385200
694.482	848840	1029700	1098000	1168900							813080	742230	1139100	911640		540680
694.588	1300700	1425500	1749800	1363200	977980	677830		1650600	583360		1458000	1305400	1979200	1502000		882730
694.639		1853600		1874300	1574000	737710		1774100	1134800	573730	1711600	1937500	2255300	2060900		1293400
696.216	1095600	717440	1074000	943040	1366700	1400500	451230	1117600	832040	601230		1034400	1196000	1503500		869870
696.235	1043800		1123100	638850	767120	793500	454600	815460	579210		1091000	624580	1140400		568420	556930
696.478	678200	682820	765640	735530	683100			637320	493730				862760	626500		593020
696.585	2680100	2821900	3520200	3042700	2242400	1440600		3267000	1208000		2990500	3093100	3497900	2997900		1913900
696.632	3327100	3995500	4325400	4455600	3663100	1946400		4746000	2224800		4017100	4892700	4690900	4623700		2627000
698.231		596220	1104600	676450	649340	588080		743870	523480		793250	617480	1140600		572620	629670
698.583	3797000	4276000	4589400	4583000	3366000	2336100		4996800	2073900	730600	4743300	4639600	4706600	4723900		3174600
698.63	3861200	5234100	5871900	5905900	4220000			6394900	2651800	708780	5752900	5957700	5625800	5421100		3326200
699.551	2000900		1546300		1028400		472850	2300000	1497300		630750		1625200		1067500
700.58	2634800	3267100	3565500	3698600	2546500	2034900		3967900	1419200	534040	3612200	3557400	3446000	3672400		2212900
700.627	2938800	3395700	3994200	4015600	2946400	1694300		4398200	1861500		3626500	3861100	3660400	3502500		2324400
700.694	593030	772780	528000		509060			807690			549370	955150		982210		609400
700.74	526950	836820		997840		441170		840560	1094300	838350	1576700	1689200	927520	1434100		776270
700.786	883500	4248400	2177000	5093200	2761400	2644400	2027900	4162700	5358900	6895200	4578400	6373200	3816000	4325000	902790	3950800
701.04	1254200	564840	668270	672480	639110			1006400	548190		573120			532630
702.577	1261500	1575000	1834600	2040000	1192500	895160		1915300	879620		1790500	1789600	1891200	1751600		1437600
702.625	1326000	1550500	1676100	1597700	1446200	860100		2004000	758050		1446700	1708700	1802200	1556800		957180
702.655		1198300	826700	1075000	644540	445180		1011500	615030	565320			736690	938130		951080
702.694	506140	1105000	853800	880500	747950			1106300	906630	654840	1028200	1409000	1237500	1154400		661250
702.739		766290		667880				607740	766910	609850	1110300	1383900	870410	1351400		588360
702.784	626590	2816700	1476400	3247100	1716400	1911200	1432400	2517200	3386000	4669400	2847400	4078400	2103400	2834000	703330	2509500
703.037	1546000	900420	1112600	778780	831880			1089500	582020		786350					458680
703.612		828280	760860		576770			619180			687950	926270	614450	792060
703.692		644070		675750	634210			620110	564790		832260	918660	816890	782800		552250
704.179	4031100	1625100	3778800	2008000	2827200	2086100	745500		1824900	780310	2454200	1395100	3483100		804940
704.552	888290	1121700	1276000	1299200	878160	767670	746760	1306100	617540		1350600	1396000	811840	1150200		576580
704.599		1766500	1555800	1879000	1294400	926480		1872200	986680	531670	1903500	1935900	1482300	1999100		1259200
704.654		973470		753880	638840			723350	713600		612940	964460	779350	909740		686210
704.78		850050		966250	651840		525040	673230	1145300	1295200	835450	1333800				879290
705.595	500280	675490	749050	913990				542480			688350	603990		737990
706.176	5272400		4913100	2829600	3662700	2931600	1059900	3414200	2496500	1064800		2337000	4278600		885560
706.55	1491300		1734100			1093300		1934900			1845200	1790400	1451700	1742000
706.596	1290900	2609200	2038500	2699100	1777800	1582000		2551900	1239000	762560	2699100	2917100	2401500	2738600		2052200
706.756		887190		593950		530780	981860		1163800	1435100	854790	1243600	671690	736150	420220	722460
707.276	580600	536980	663680		537710	842330	736380	607810							464300
707.567	540000	619390	1005900	953500		485290					763170	1008500	924470	761950
707.669		810230		795110	613760			691840	546820		854350	1077100	764490
708.242	531660		1296300		961090			902650			686910	751090	941100			893460
708.546	1095700	1512700	1427100	1547100	1131200	827540	941710	1778300	878940		1614700	1669900	1176700	1516300		933050
708.593	960490	1590100	1267000	1785000	1261600	897630	446970	1534100		503070	1539900	1878100	1425700	1541400		1350600
708.751					929420	740760		905150	1429800	2408200	1065200	1454900	712290		637660	1086200
708.799		583500		705540		474100	2188800	662310	1126300	2753200	704350	930710		674380		1012400
709.507	972090		1412300	749120	801350	962350	943350	821640	643270	512780		880230			475870
709.665		766010	731850	907010	540550	514960		865490				1122000		817150		496090
710.048	1803700	1864700	1279800	799310	729450	1047200	2172000	1094700	1255400	1783200	1151400	1334800	2102200	1162400	3326300	1112300
710.24			648670	541620	499650	512600	886540		690720	896320	600740	678820	664820			551840
710.541	619470	691240	737740	766090	512320		525420	712310			808940	679140		735720		506410
710.749				571980			1057500		872580	1201900	702010	966840		835650		597960
712.558	783770	828140	667840	981260				574440			625100	741680	626830	806980		465090
712.607	589550	854760		1058400	645960	527210		844360			831270	941180	877710	1095000		565400
714.554	1230900	1441300	1343600		999960			1381600			1438400	1523900	1536400
714.605	1034200	1145200	932170	1080100	879770	1786400		853050		2078900	996830	961900	1235600	962800		784130
714.712	750070	1255700	773320	648400	653120			857010			911800	1116700		1193900		745650
715.544	563980		1245400		515520		561260	1029300	792810			747450	1948200		1946600	816900
716.55	1977600	2065000	2485900	1795200	1425900	774010		2386100			1707000		2943100	1941000		1476400
716.709	1436800	3362300	2313000	3540700	2392800	1609100		3453500	2839200	1585500	3714600	4304200	3716600	3867500		2856600
716.756	549530	1637000	896830	1804200	1094500	867040	552800	1586100	1415300		1707400		1371400	1722600		1287900
717.628	586680	833450	666620	991650	512390	559830		929540			946240			981700
718.5	560980	660780	847160	797330	595340	557410		734210	575370		879150		757180	750560		649950
718.546	1459700		1765700	1530400	1108000			1855700	567000		1388400	1478500	1936000			1090600
718.661		973210	519830	897810	674760			976850	510300		1294300	1566300	941470	1390400		480460
718.706	2419900	6256500	4098500	6642300	4610900	3310100	642100	6469600	5509000	3182000	6827600	8634000	5926900	6883300	633780	5492000
720.574		731520	698050	866300				684560	526700		665940		714890	676730		497330
720.613	603940	965590	777660	677930				905000			528320	773640	1080600	749690		516690
720.657		862100		928240	714420			751900	491910		1425800	1609600		1500300		792450
720.703	2107700	5777700	3707200	6109300	4193900	3168700	810330	5878900	5125300	3259100	6165800	7959100	5378500	6130800	548180	4852800
720.75		2250000		2872800		1260400	751500	2072100	2043300	1386600	2162900	2959800	2065900	2285300		1756200
721.636		609390		778330	643220	471850		712640	477320		648680	926140		860410
722.518		669580	775090	713550							849370	697270	744980	734000		694530
722.572		798370	546770	691600	501640			812410			673610	747200	676000	968140		502000
722.61	565860	813710			564480			819540			862130	951110	891530	696460		467910
722.633		730140	751150	741510	634820	648850		834780	566960		669120	975380	731550	703440
722.701	1122100	2774300	2230700	3298700	1990400	1647700	454370	3095400	2501900	1418000	3174000	3772100	2579600	3251300		2463100
722.747		757970	949590	1052200	635190	492880		932380	755120	566390	767830	1112400	779950	832570		685150
724.515	1063200	1452800		1401800	1018400		672060	1385700	728420		1396200	1453500	1322600	1405300		1195300
724.676		909850	634810	981520	793430	519580		1046000	777350	712680	1248400	1429300	1031000	1152500		748380
724.698		908550	724170	971230		541650		1090700	1152600		1004600	1455600	1099300	1226900		1125300
724.722		1181200		1156700	896330	776060	791480	1050100	1318000	1422900	1101900	1453700	985970	1071000		1431900
726.513	1018400	1267300	1434300	1426700	898380	822930	670930	1470100	599780		1431800	1174200	1224100	1324300		1028400
726.612		644560		927790		462690		737570			696250	923140	657830	766290
726.673	555290	1722800	970580	1899100	1168300	1336800	647730	1824500	1670000	1687600	2279900	2501800	1615400	2223900	523480	1746900
726.72	569100	2488700	1465800	2524000	1822500	1556300	1610300	2214500	2814500	2920400	1970100	2846700	1539400	1988800		2564400
727.587	649830		853760	916930	653550	541140		880810			962880		883310	705030
728.159	880790	650860	970500	650130	879190		600920	709990	731820		1094800	745570		807090
728.179	1538900		2070200	1085300	1411400	1253900		1651000	732790			843870	890620	923060		1096800
728.67	478600	1533100	779120	1762400	1406200	1061900	659890	1695100	1534000	1344200	1896300	2454500		2048000	408650	1363200
728.717		2038200		2059200	1507700	1088100	1202800	1771400	2177500	2267800	1412900	2208900	1313300	1875500		1788300
730.177	1911100	972990	2814600	1544800	1940000	1462700	498730	2394900	1025300	614450	1793900	1485500	1453100	1417600	412120	1412500
730.665		817050		872240	631370	643700		706970	800820	767850	1005000	1284900	665970	921700		802920
730.714		835410			602160		428440	654580	604690	740500	722140	1088400	675490	854720		838750
732.243			696520	875150	581720	619110		627580	498740	566210	623900	668260		554310		611590
732.769		903550		835250	630400			968140	802510		540150	794550	934240	760460		921810
734.209				669400	799980	753240		814520	646620		720360	723760			435200	570630
734.469	837900	717030	1436400	1146500	929540	795340		1637800	844220		1176400	1226400	1494200	1223300		945490
734.628	1361500	1708100	1557500	1545600	1325300			2072500	1005400		1821600	1878900	1896200	1692200		1320600
734.766		975040	708940	796320	699960			723850	923560		689360	881550	926860	924690		941800
735.523	2476300	1180700	2922300	1065800	1373500	2231800	1665700	2322200	1340100	996600	1203200	1049600	1437000	1053500	1250900	1379700
735.574		898580	532420	717900				704520			606980	778760	624260	885840
736.626	2423300	3946800	3394700	4523800	2927500	2046700		4359600	2590900	898350	4171400	4933500	4090000	4589900		2946800
736.672	2463700	4276700	3613100	4877100	3493300	1940300		4836900	2846500	1120600	4355000	5630100	3956100	4559200		3094700
737.539	5248600	2665000	8386700	3270900	5439100	6539100	5651100	4062800	4341100	3967900	2782400	3221300	3319600	3534600	3414700	4697100
737.65		767180	926500	893450	714550			670380	669060			1050100		1074300
738.464	917120	676580	1308500	1082100	931060	804490		1391800	724600		1142100	985490	1301300	955340		671730
738.623	2682000	5181300	4325600	5463500	3850900	2798700		5583200	3337800	1099000	5389300	6190000	4759000	5789200		3561600
738.67	2385800	4840700	4131800	5412500	3942100	2238700		5156400	3171700		4748900	5626200	4552500	4554100		3561500
740.619	1860600	3428100	2920800	3802900	2641900	1861700		3773400	2129100	803940	3859000	4035000	3178900	3652200		2786900
740.667	1504600	2740600	2526200	3126800	2279900	1350400		3034300	1747600	632860	2880500	3009000	2758300	2837000		2066000
740.736		1222800		679840		438750		564890	747840	739640	842340	1084500	738760			654310
741.654	537120	544990		666660	571090				797500		715640	881630	608930
742.616	771030	1451000	1331900	1586100	1237500	856170		1579600	888580		1452600	1766700	1285600	1355900		1189800
742.638		845210	603610		556080	483310		625660			727940	958960	858160	907460		736700
742.665		1085500	821180	1167900	956620	557220		1241300			768340	1030400	877900	978900		645050
743.793	893920	783340	724250	966560	805680			833190			626220	580070
744.592	816800	1520200	980980	1347700	1107100	798880		1598700	1150700	487460	1305400	1690300	1148700	1471300		918460
744.638	760180	2346600	1499400	2277100	1420600	1372500	750900	2189800	1837300	1352700	2504400	2943000	1736500	2299000	444810	2053100
745.789	1249200	1091100	1081700	908010	1240900			864070	1298500		775580	640470		777950		631740
746.544	495640	784970	752440	1119400	741940		1890800	843600	592630		1005400	1049800	684480	985790		821040
746.589	904620	1780400	1396800	1679900	1385600	1021200		1833400	1063500	652440	1980300	2088700	1417900	1779000		1231800
746.636	819210	2789400	1878000	2728200	2030900	1611100	790390	2664300	2114400	1553300	2779600	3607600	2430200	2818700		2354800
748.541		819510	521890	741120				797550			722380	951980	1193600	853940		509480
748.585	736000	1216700	949140	1060200	775060	607610		1238200	793040		1308600	1536900	1042500	1318100		897290
748.632		1412900	1076500	1489500	1064800	972100		1524000	990100	733560	1636300	1798900	1147100	1387900		1200200
750.688	604010	972550	863320	566150	695160			1087600			697880		1129500	993900
751.611	1218800	699380	611740	659010	588360			1352300			551260		1092100
752.6	543850	876870	854720	1050500	850100			1056800	709930		1089600	1160900	1308800	985850		783060
752.648	538880	1045800	1007800	1240000	711040	445580		992830	690500		972870	1074300	998760	1272500		668600
752.686	665380	1224400	873060	1049900	693140			1277600	577280		971480		1168700			686890
754.175	512420		652250		722430	581500		741100			661500	615820	785570	707070
754.593	1407000	2065400	1835900	2190900	1600700			2188400			2189600	2574100	2093500	2188800		1320500
754.644		1115500	759580	1110200	797420			971180			871320	1114600	1112700	943380		677530
754.751		758630		537390	478930			611710	702720		755580	786530		780640		816550
756.542	1162100	1031100	1108200	1068100	813550	490770			700310		1111200	1305700	1380300	1314000		717280
756.59	1810500	2503800	2621200	2806300	1929500			2804400	1169300		2540500	2820900	2648500	2739500		1660100
756.749	727460	2150800	1098100	2195200	1314500	1036000		2000500	2303200	2187000	2368500	3167400	1949400	2393200		1844200
756.795		843260	695670	1195800	486860	551060	517100	865120	1094200	1513100	957100	1569600		875980
758.538	913510	711010	1015800	770850	717150	517370		1064700	618490		1017500	763030	925850	1220600		678310
758.586	1141600	1663000	2053200	2035700	1568100	867960		2034600	794890		1640500	1712900	1919600	1636300		1212300
758.746	708900	2921200	1677700	3441400	1911000	1595900	675160	3030400	3512800	3774500	3566500	4624100	2573800	3561500	623330	2888900
758.792		1319000	843640	1865700	941740	814160	516660	1463100	1907100	2523500	1372300	2269200	1020200	1366100		1177700
760.586	653450	769060	947210	827090	682870			888060			795520	742500	907640	932050
760.743	534480	2291900	1296100	2561400	1470600	1595100		2037600	2843700	2662100	2533800	3368700	1812200	2640300	438630	2190000
760.789		1102700	551100	1122600		543740	570660	833700	1221500	1427600	989390	1395400	687320	921700		810360
762.138			1317000	710620	968100	705840			766850		772620	744720	1128400			563970
762.51	858870	972930	1467200	1481900	1015500	2191500	864380	1167900	772030	553240	1396300	1634600	1137000	1554000		875400
762.558	698490	987600	851460	1077600	885160	554080		934700	553780		1096300	1124600	815280	1126800		739590
762.74		955330		957280	513000	603510		1128100	1144300	975690	1088300	1372600		1321800		1008300
764.509	1288300	1678700	1396600	1933600	1123100		981430	1915100	782300		2229100	2118900	1716400	2074600		1460100
764.556	1344800	1970400	1677800	1920300	1569300	1076200		1929900	1011400	495430	1631400	1913900	1636500	1857400	401740	1456100
764.716		701230		629140	495150	624420		848320	926100	1079900	814330		653910			833380
764.762		722220					931300	622950	940260	1621300	636580	972490	522180			713570
766.201	560570		641820	697840			452400	682110		488380			869510	525310		544920
766.504	993480	1553800	1304500	1834100	1020800	1004300	1027000	1688000	890320	611530	2014900	1911500	1461600	1806100		1177500
766.553	839930	1320400	1127500	1366800	1078400			1291200			1291800	1321000	937240	1363300		919080
766.713		1216700		1198900	728850	922150	985040	1063300	1196300	2208900	1426100	1889200	594110	1253800	767700	1089500
766.759		1130000	530880	1010900	676580	754950	1382300	733470	1415300	2641900	953400	1380600		633890		840800
767.522		671600	1127500	714200	671910			568380			574070	572500		624500
767.625		675380	632570		636240			625000	474950			1114900		837690		463150
768.502	720240	1087800	856990	1227000	893220	657220	563810	1249400	597090		1281300	1197700	859510	1196200		804740
768.549		663540	684270	632410	555350			710130	515280		539140	539760		643380
768.709		744580	534480	891100	490020	680250	654940	757060	981530	1518800	1098600	1310400	792420	904080	508190	944190
768.756		827430		654980		649610	902350	599360	1052300	1705100		1023800				680530
772.466	951560	920750	1179500	1176600	712440	593270		1233400	573490		1054700	1003800	1329600	1073400		634310
774.462	1900900	1907100	2601000	2196800	1430600	967300	593130	2396400	1183200		2055900	1711700	2454700	2093200		1217200
774.507	1014400	1040900	1519600	1341900	844390	747970		1409500	483980		1099600	1169400	1368900	1329900		1149000
774.668	986590	1885100	1438000	1884800	1454800	804680		2195200	1254800	775200	2057400	2472400	1962100	2437000		1419000
774.714		1379900	863100	1514900	853620	644500		1376900	1408200		1350300	1970900	1280600	1529900		1133100
776.458	2042900	2061100	2903600	2381700	1633700	1335200	612880	2855900	1253700		2529700	2047200	2753300	2384000		1493600
776.505	744590	891240	1149100	1184000	676140	598780		1226200	567040			847800	1179500	1066500		747960
776.666	1650800	3952300	2695600	4116600	3086000	2265700		4234600	3364800	1824200	4768900	5741100	3991700	4632300		3032500
776.713	1307500		2344800		2127100	2352000	814260	3158000	2691500		3681300	5585700	2653300			2725400
778.457	1902300	1672700	2230100	2141800	1388100	966000	616910	2294600	1159000		2262100	2039000	2420100	2177900		1393700
778.504				871160	481960	447710		660100			774850	771410	797590	718430		781330
778.614	1374000	1304800		1683800	1376000				919490	515240	1234300	1122500	1872500	1061200
778.663	1608200	4374800	2941400	4808100	3299700	2394700	557360	4471600	3588200	1969300	5071500	6240800	4056100	5105200	488880	3551500
778.71		2856200		3187400				3055500	2257600	1482000	2901100		2536400	2805500		2186700
780.453	1030700	898630	1093300	1083500	769280			1096300			1038100		1230000	1115500		775430
780.477	1032600	1572400	1385900	1295500	851570	734640	485220	1447500	751160		1386100	1494200	1170400	1422300		1081400
780.659	1110600	2535000	1814700	3050600	1784800	1446900		2528700	1934300	1019700	2843200	3207600	2342100	2742100		1847400
780.706		1334700	1058800		811250	732400		1546800	1108000	732470	1118700	1769000	1003000			986220
782.475	1663900	2265300	2482400	2437500	1494800	1321800	1310800	2579200	1161300	571020	2680900	2527100	2424700	2547100		1889400
782.657		864300	786620	1008400	759070			1081900	919730		974840	1461700	855580	956070		773570
782.681		847020		891420	618120		440970	761910	804430	954270	780910		561570			799810
784.473	1910800	2354500	2814900	2593500	1961800	1571200	1328200	2965200	1340100	458190	2844900	2805300	2699100	2758000	502860	1953600
784.633		1463100	852140	1289400	1011300	912760		1213300	1247900	749350	1529600	1770000	1021300	1534600		1173600
784.679		1997300	1268200	1953100	1380700	1420300	831750	1907800	2181600	2003600	1817100	2793100	1552900	2023600	428790	2082500
786.118	826840		895750	540300	737790	528280			776600		1038600	573220	1374700	674290
786.469	1288100	1644400	1761900	1750300	1143100	1067200	726480	1751300	890280	527580	2000600	1835400		1703500		1155800
786.628		1570500	941080	1594900	1052500	1033800		1404800	1329600	897240	1566500	1977300		1632100		1154700
786.675		1950900	1060800	2071400	1111500	1068100	879900	1572700	1981200	1962400	1670500	2360100	1204900	1754700		1789300
788.434	664070	672000	1242500	893270	715180			1013900	682340		903780		1017300	733170		487650
788.624		819360		928470		573310		883640	778300	460550	919850	1101400	610750	1098800		653680
788.672		959860	751540	782110	685890	678250	453870	821520	742780	892520	729060	1127400	542020	769200		767670
789.47		949000	1626800	1530400	925030	872030	514890	1909300	1148200		1469500	1197900	1688500	1484900		940290
790.431	3307400	2785900	4780000	3803900	3077200	2173000	440150	4816700	2820500	633090	3089800	2962000	4352800	3354000		2369500
790.518	1231200		1762200	574520	731150	1233200	1201600	800110	563970	900320	526290				389890	546940
790.729		884290	620670	690310				919070	630890		648400		698940			642490
791.467	688470	810280	1316600	1212600	813850	651600		1838700	996410		1046800	895670	1564500	1272100		615830
792.429	7395600	6528300	10595000	8024300	7027200	4336300	757430	11324000	5924200	835520	7183200	6224400	9773900	6931000		4652100
792.534	22674000	11765000	36562000	12470000	19028000	26259000	23758000	17599000	12878000	8670500	8808600	9073500	11477000	8948500	14131000	16848000
792.637	721320	1117800	902880	1229100	982110	474920		1098300	780790	568770	1050700	1549600		1424100		708720
792.726	457520	875410		522070	542770			914500	598830		739570	981060	949850	730560
793.465		518890	854260	620680	503440	420090		1047900	647670		749440		989160	769650
794.425	9238700	7735100	13458000	9806100	8724000	5485600	1075300	13856000	7576700	1182900	9275900	7369500	11963000	8365400		5981300
794.551	3831600	2881000	4908200	2155300	4501600	5872300	3995600	2570800	2774600	2926200	1617900	1701600	2430200	2375300	2010600	2114900
794.632	1223900	2663700	2127500	2495500	1908500	1256600		2582400	1542300	774840	2412500	3393600	2294600	2598600		1664700
795.453		1217500	793650	1681800	684460	492970			471810		797880	714880
796.421	7824900	6684300	11345000	8380700	7389600	4679900	948020	11555000	6313900	1059800	7558700	6384900	9830300	7227300		5053700
796.581	830190	1216400	895960	1295100	887250			1402100	585800		1297100	1414300		1349100		804440
796.628	1523800	2883200	2550400	3234900	1994400	1481100		3297500	1561900	558460	3042600	3266400	2690700	2899100		2061200
796.787							474820		1133300	2124300	1057400	1406000	652080	1004100	379290	868580
798.419	4766700	4188000	6958100	5221400	4745700	2940600	443560	7606800	4065700	610020	4785000	4171600	6325200	4685100		2853100
798.58	597220	1126500	868880	1258100	945890	511540		1103600	575800		1028400	1322600	1059800	1009200		817280
798.627	1196600	1821000	1708700	2192100	1577300			2147100	802510		1683100	2224000	1848100	1919600		1262000
798.786		919860		1134400	513180	856780	673240	924400	1751200	2957100	1375500	2023200	804420	1355800	469310	1114700
800.417	2227900	2019800	3495700	2523000	2158400	1387500	488610	3708600	2021400		2338500	1862900	2921900	2149500		1550400
800.6		633720		491190	551650			716630	566190		543410	654530				498980
800.627	472180	969770	882170	908500		463380		884390			805560	827640	945970	1014700
802.415	1025600	651380	1462700	1101200	911830	552020		1500500	900170		854320		1147600	889770		499830
802.55	836700	1230200	1082200	838770	969080	911250		1037200	630640		1315000		1142100	1359800		891050
802.565	653350		2024600	789490	736850	1770400	13618000			742170					2502800	959910
802.598	817800	1567900	1010000	1388900	1267300	993650		1160600	956550	906310	1681200	1596100	1173100	1484900	1653100	1077600
804.411	666670		939860	590400	565380			768610			610450		821140	594230
804.548	566220	1294700	1010600	1281400		831750		1204600	784280		1707100	1694200	1157400	1413200		981760
804.595	886480	1952200	1399500	1911700	1398800	879340		1953300	1365400	637640	2004100	2470500	1521100	2167400		1597900
806.406	1721600	1544400	1841800	1664400	1253800	583700		1699400	910240		1462600	1100800	1953000	1558800		1048700
806.545	744630	1071600	982640	988560	869090	726450	621470	1014600	628880		1185700	1385400	853190	1339300		946280
806.592	568870	1333900	993310	1503100	994830	621440		1272600	988820		1018500		972690	1280200		908460
806.752							616610		681540	1710600	597840	716050		567450	632310	559960
808.032	1598600	3332500			2001500	2186400	2987000		1807900	8909000	1510100	4888200	1634300	3624600	16394000	12356000
808.402	3491200	2852400	4184800	3072900	2395500	1343500		3393800	1986600	430520	3114900	2205700	3978600	2867100		1807600
810.399	4331400	3538500	4741000	4013500	2911600	1547600		4538700	2253600	467940	3645500	2889800	4902500	3320300		2571300
812.396	3902800	3207700	4454500	3376600	2981300	1531300	479200	4174000	2302300		3217000	2733800	4491900	3216200		2097800
812.503	805330	767600	1003300	784350	691140			1088600			1049900	887140	1147900	871890		446700
812.551	821090	931690	679560		813060			831320			995620	1206500	866270	1055100
812.604	530270	726230	567760	742050	475450			505070						792710		641480
814.393	2477200	2242000	2789300	2349300	1813700	868040		2413200	1592500		2289900	1536700	2922400	1894800		1454600
814.499	1115400	1198200	1308400	969910				1320000			1364300	1473300	1539700	1439700		722490
814.548	1096700	1410800				532490		1425800	646880				1211200	1408300		971800
814.708	488190	1572000	836570	1626800	1030500	652620		1456200	1739200	1154800	1862300	2203400	1341200	1759800		1366500
814.754		926140		965190	497360	731710		828590	1000700	1066500	1035500	1380300	775240	903640		786330
815.769	1165100	550600	737270	575620	491930				556580		704350		575990	564270
816.39	1195800	871820	1310600	1090900	794530			1183500	815330		948960	642910	1283600	938090		628390
816.533	7720300	4388100	11049000	4724500	9034400	15498000	7964500	6888500	4966600	5194200	5257400	4584600	4050100	5804400	2538300	4680900
816.705	655660	2538400	1301600	2786600	1860900	1589700		2538500	3105200	2354900	3404200	4044400	2172200	3210800	460230	2568300
816.751		1678600	914360	1822500	834820	792190	395220	1319900	1803500	1992100	1354400	2168100	978100	1414900	478260	1314600
818.453		822850	1138900	802280	679240	532550					818620	705690	1054100	880890		824670
818.527	1761700	1223500	2893200		2332900			1657200	1226000		1422400	1356200		1681600	618220	1135900
818.55	4571100	2818100	6363900	2863600	3606600	6003100	3948800	3126300	2365600	2184500	1864800	1613000	2351200	2001300	2419800	2974500
818.702	738930	2624800	1296100	2585500	1685300	1604200		2270400	2753000	2420600	2930000	3626800	2071300	2973300		2128700
818.749		1251300	616370	1374100	715540	770130	481970	1249800		1223700		1632700	992820	1256900		1127500
820.45	600440	839430	1248600	1081200	647610	702460	515940		551810		821210	718400	966240	603740		785780
820.515	719150	1195600		1124900	882500			1186300			1207800	1271000	1085000	1305900		1013200
820.566	4690700	2653400	8016100	3176800	3990800	5735900	5807500	4386600	3158200	2329500	2425500	2263400	3151100	2100800	4060500	4369600
820.699	457510	1480600	759570	1349900	753850	700460		1295600	1594700	1124000	1471600	1809100	1075000	1770200		1153400
822.448		574950	788740	742340		413620		864400			605390	535630	654890	530370		633680
822.514	1225600	1890500	1617500	2275000	1429300	883210		2138400	1066600		2100700	2090100	1967600	2143200		1715800
824.09	807850		628830		458260	561570			446240		637550	543550		612610
824.511	1127200	2188300	1481500	2077300	1393900	991770		2044800	959830		2224900	1990200	1671800	1979200		1269300
824.671		1039300		918760	618330	737330		857290	878500	1096300	944030	1569900	729940	1061700		688100
824.719		1002300	659950	1008100	506010	751390	966310	1203900	1684700	2460000	1209500	1655400	936930	1111400	584380	1241100
826.373	758950	505290	780400	757620	515960			514320			527910		778580
826.508	485690	758680	907390	806110	819000	737250		1250400	557600		946280	1279000	806520	1083000		719880
826.668		891060			589910	707800		788440	1066800	981000	973650	1142200	725220	758570		927920
826.715		848940		1055100	490410	618680	859430	763600	1191100	1898300	935800	1475300	649230	933360	385970	944140
828.174				680790	542210	411620		698310			485270	561770	535690			516040
830.47	2560600	2132400	2710200	2189600	1683300	988130		2635400	916490		2337400	2043800	2325800	2287100		1314600
832.467	4537500	4284300	5476600	4510500	3226400	1863400		5052000	1555200		4314500	4036100	4709800	4233100		2313600
832.529	950660		612270		660330		788790	548540	685700				855960			470990
832.573	1179400	1393600	1832200	1312100	705850	1366900	5798900	1256300	779230		981130	1354600	1066800	908510	5530400	2192700
832.674		999400	874100	1077800	685820			1091300	891770		1287100	1389700	1072600
833.521	951680		1673400	599990		667220	1450600	681930	562950	874300	574280		649530	743480	938550	603100
834.464	5512100	4612900	6498400	5155500	3880600	1945200		6218000	1683600		5131900	4523900	5278700	5106500		2936000
834.624		904590	787780	911730	631500	630800		1159400	711900		1209400	1209500	918060	993130		571410
834.671	879200	2855600	1817100	3330700	1764300	1473600		2700600	2253600	1408900	2591300	3710200	2353800	3176400		2174300
836.462	4250500	3821500	5264100	4033800	3071700	1701100		4649300	1485000		3914700	3675400	4505200	3992500		2372100
836.622		1159300	875970	1201500	923490	733590		1228000	889460		1567100	1600900	961940	1323400		722740
836.669	755400	2762200	1945000	3330100		1674600		2687200	2043000	1343700	2957800	3868200	2279800			2309200
838.46	2737600	2184200	2906500	2477700	1714700	973910		3051700	912310		2407100	2072500	2340700	2311400		1065300
838.619	655330	803300	703810		572670	453860		961740	526280		747430	1171600	943850			600460
838.667	763310	1479500	1303700	1674000	1193600	874610		1640100	1188200	749280	1679500	2290600	1475800	1544700		1437600
840.459	1147100	1140100	1273100	1030200	591460			1076300			788840	876200	1099900
840.536	2043500	1505800	2361500	1115000	2647500	5371800	1951000	1286500	1776000	2041900	2263600	1494200	693900	1660200		1283100
842.43	495920	715840	821080	757200				922900			818750	757190	972410	784300		538100
842.551	1243500	849440	1875100	1038000	1482800	2183900	1061700	1169900	820340	1062600	1055500	771760	793780	1370500	498960	836990
842.593		911510		918190	532460	720510	423790	878760	737090	538010	1082100	1185100		1096100	522530	770320
842.639		1179200	681880	1311500	806300	757170		1372300	1356000	956940	1353100	1826500	958930	1332000		1265000
842.72		807660	473920	549420	520460			808110	535930			479070		601640		671290
844.428		505090	517780	607940		413490		788090			537180	525670	507200	613970		412720
844.565	1918100	1117400	2332100	1099000	2168600	4214900	2246100	1576600	1696700	1660300	1407800	1370600	1418000	1881600	785380	1689200
844.636	438950	1466000		1435600	758510	809160	1965500	1412100	1377600	862780	1138000	1932600	1053300	2259100	1757800	1149200
846.444	1028500	752240	933470	910830	678880			776300			768220		896440
846.584	999250	1219800	1045900	1028800	822270	1089200	645230	1088900	843590	703700	1188300	1448200		1124700		791730
846.631		838550		826710	557300			923570	592820	467040	827260		645300	798500		621060
848.441	1686800	2042400	1941600	1581000	1256100	396430		1661400	614180		1719200	1488400	1843000	1891100		906680
850.44	2437600	2334400	2220100	2038100	1680900	680630		2178600	1774400		2004800	1639400	2316400	2277100		1155900
850.494	2410400	917260	3720400	1330300	2070800	1983800	1260500	1717400	1368500	584450	903940	1002400	1231800	954620	931510	1714000
852.437	1969300	1794300	2006100	1729600	1384400	579190		1681800	638700		1603100	1570800	2144800	1730700		782250
852.545	640670	889040	908220	1040200	545520			1020900			1062100	1158000	1035300	1256400		601150
852.594	629970	1003400	920340	1313500	821110	500040		1221200	577950		1055800	1603700	891610	1252100
854.383			725240	678120		500600		1011200	526010		574490	682440	715580	528770		681730
854.434	1084100	1045400	953230	1044100	682910			1010600			969960	813630	1057700	865630
854.541	1006800	1404700	1305000	1492400	870230	585060		1921000	740490		1671600	1891300	1499800	1751900		952980
854.59	888050	1313700	1070300	1511900		815900		1439900	640290		1381900	1630000	1383000	1466600		933350
854.749		932280	469660	854850	493500			734110	1354400	1438600	1125800	1535500	851740	1203100		836170
856.538	787750	1219100	990510	1302800	1018300	729750		1372000			1535200	1581400	1279300	1378700		885960
856.571	546420					935840	2062000		548370		703300			770470	1007400	713670
856.587	594880	705580		1043500	683310			1056700			1014500	1032800	797640	890980		649940
856.744		1036500	488890	1279200	809630	1088100	656720	1103900	1723400	2608600	1676600	2262000		1682500	510690	1241100
856.791		525120		834470		443400	451960		916470	1594900	674020	874570		571970
857.522	717000		1537600		960030	1025700	708290	660980	614750	1118400				738560		520540
858.536		872330		707210	677880			768140			620760	884020		882100		530440
858.741		678000		1030700	608800	565250		896960	1389400	2093000	1189500	1822300	793030	1316000	377690	1109100
860.559	1054000	1554200	1294400	1465500	1219300	697320		1456200	1253800	670150	1810100	1994500	1552900	1651100		1408300
860.74		596270		579140		415070			529920	903940	507490	770980		592340		543250
861.551	985030		1974900	912060	846620	1686500	3255500	751260	882670	883910	623790	654230	1181900	1236000	1977600	1066600
862.556	1375200	2507500	2439700	2608300	2008800	2139400		2635900	2132200	1186000	2643800	2990100	2262100	2905600		2309900
864.55	695230	1716700	1268300	1706600	1062300	958580		1726200	1204400	592130	1636700	2045400	1381800	1896700		1636900
866.547		885830	560870	855270	653660	790250		913350	653930		1083200	908520		1204600	357810	589010
867.48		1363000	3659300	1667400	2059600			8946200	2640900		2710600	1338300	3378800	1485700
867.529	1479900	666530	643700	550040	660780			1167800			616210	593060	915720	754900
868.514	868300	824120	826130	886570		461720		985900	462540		909920	938530	1006800	1001500		484620
868.564				715770		752540		723920	819450	695040			945990	843360	836640
869.527	1388800	635520	860680	626680	533770			1482400			794470	652380	1251000
870.51	2631000	2999400	2969500	2978800	2467400	1311700		3368000	1423300		3190400	3097300	3180500	3408900		1714800
872.507	4240400	5030100	5689600	5288200	3916300	2403900		6080900	2087500		5372100	5362600	5166100	5740800		3013600
872.714		728970	514690	1025800	545600			754570	1021300	947820	1178500		742440	836620
874.507	4878600	5638700	5865000	5466700	4377300	2089100		6447100	2324500	525810	5725600	5773700	5872400	5863700		3079000
874.712	514630	1934800	1089500	2068300	1231900	1137900		1598400	2038400	1902500	2022500	2717300	1665000	1809800	386520	1406100
876.502	2876600	3600600	3781300	3789100	2744200	1680100		4405300	1562300	388150	3669100	3689000	3754900	3749100		2109600
876.662		926360		934830	711120	529690		810610	701230	559170	908680	1356400	735850	853800		579420
876.709		1568400	829680	1709300	1043000	880180	380670	1647000	1886100	1390800	1682900	2126000	1245800	1702800		1200200
878.498	1544100	1592200	1981100	1669600	1337300	689530		2273100	811360		1816500	1744000	1740200	1846000		906000
878.529	753500	788630	1100400	836770	828080	455750		782530			801250	736640		669580		793800
878.706		845220		989890	570790	536150		644950	649450	570960	775710	1277800				665470
882.631		798920	498980	850830	540650	472990		505880	646940	737160	870400	1189800	578130	792530		629690
882.677		730080		907930	546080	568280	363760		1014000	1139100	865670	1167200		880330		725700
884.627		774940		778880	514890			732320	739890	806500	1201500	1177600	606780	920220		669260
884.674		737540	420150	737930	482460	502440			817130	799450	887180	1061400	554190	720980		737890
885.552	2428300	1194300	5203000	2381000	3815100	7715400	4037300	1892400	2621200	2858100	1826300	1382900	2114500	3046900	2730100	2133800
886.487	1140900	1296100	1233400	1332900	775920			1209300			1172300	1161700	1317900	1236200		592340
888.481	1766100	2236600	1813900	2007700	1452300	705270		1844400	804130		1660500	1838200	2016600	2164600		891080
890.48	1942700	2234900	2110300	2133400	1593500	673610		1906100	924110		2304300	2068800	2345900	2503100		1163600
890.533	482480		853320		641620	481240	576020	475310				638560			853840	721690
892.476	1300600	1631400	1673600	1389200	1145300	435490		1319100	818380		1586400	1357800	1481900	1618400		836140
892.585		938790	597960	837490	828290	535690		1007500	611510	422700	952320	1156100	822450	911900		498990
892.631	405430	1159100	707610	1158200	506690	526400		932200	703700		835080		877590	1285700
893.761	2025600	1336500	1955000		1706500			4213800	1591900	794920	1657600					1463200
894.473			627050	851590	679160			720600			769800	805800	910840	724330
894.581	538250	1166000	990170	1298700	830190	794000		1176000	779870		1457900	1453000	1179900	1456100		859440
894.628	428020	1359200	840640		853300	702950		1193200	937370		1336000		965140			981690
896.627		880910	671140		665780			791720	556240		841040	1307400	648830
900.599		1250700	717080	1165000	935110	668030		1120900	1184600	661350	1206600	1541900	898810	1395000		1147800
902.593		1495900	777400	1413600	962530	809570		1379900	1218000	976830	1412900	2152100	949210	1648600		1296200
904.594	510930	1260000	921160	1253900	696650	696490		1071300	1080500	588890	1176800	1687900	798210	1390400		1024200
908.453	1249700	820390	1246900	937600	803400	517520	364720	860380	471860		595160	582290	872530	636410		611540
908.554		985570	718200	1095800	758740			953530			1063900	1040300	806850	1046600
910.449	931600	561030			566540			804890	429700		643120		752200	590990		539710
910.549	1688400	2729600	2246200	2858000	2317600	1199800		3085000	1614600		3008700	2993800	2659900	3265300		1760900
912.549	2705500	4675200	4155300	4870900	3793300	2014300		5210300	2718900	558690	5149400	5632800	4652100	5506500		2753600
914.544	2448500	3940100	3465800	4225000	3222700	1559300		4538900	2310000	677220	4396800	4262900	3786000	4262600		2452100
914.751		590960		788540	603750	498010		674940	1204700	1589000	873620	1249600				512300
916.543	1576900	2433300	2273500	2810800	2202400	670520		2971000	1427600	492290	2777700	3100300	2574900	3059100		1720000
916.684	1217700	1613000	1686600	1252200	1121800			1635000	659320			1325300	2100200	1138400		952410
916.751		613790		855650		478220		767660	1112600	1405900	802440	1146700	614110	887770		597670
918.537	500300	1028000	845250	911350	932700			971030			1056400	1136900	1240100	1115100
922.67		525490			501310				674840	551480	524250	440100		527310		504650
926.523	641160	1214500	738440		615060				547240		1103900	952940	901180			598210
928.522	1140200	1733100	1144600	1445400	1366300	479360		1395100	884750		1549200	1593800	1552200	1799500		1010100
930.52	1090000	1696900	1131400	1590000	1262600	464110		1543200	732790		1865400	1582100	1702800	1726900		987640
932.515	408830	1076400	815160	864110	824060			775230	555270		893790	966960	1106500	852280		537130
932.625		488950	384460	546390		381810		484320	454920		678820		591110	710420		594780
932.672		695990	464840	653200	432080			435290			603410		442240	615530
934.625		524980		855170		571920			634850		1010500	1141000	650590	745700		534090
934.67		781190		830860	554480	408810		948180	639760	596600	976220	1112000	535510			616270
936.665		514720	406000	540040				469170	382130		521970	620650		580070		384640
940.639		798060	432680	918510	515040			800970	1028900	915030	748440	1080800	558850	797980		613520
942.632		848740		837040	490140	400270		701850	820980	745190	795290	1119500	456030	941240		1058800
950.593	1079700	2300800	1424500	2293700	1626600	938140		2357000	1680300	755600	2468300	2951400	1942400	2760600		1480400
952.587	1102500	2647600	1922000	2887600	1889500	1059600		3064000	2054100	796590	3227900	3817700	2286100	3475800		1941000
954.584	979560	2067000	1409300	2254400	1772900	986430		2533700	1460400	467530	2505600	2533800	1970800	2518500		1569500
956.584	484380		918030	1368800	1033700			1429400	986830		1400100	1714100	1278000	1514800		983540
959.564	1051600		2299200	2520800	1295700			1647800			1387400	1364300	977050	1285900
966.563		888010		611600	575030	371770		652530	485380		727020	816410	566260	971380		438010
968.305	417220		692990		454630	429560		757860	402970		651690	475030		685460
968.564	557160	1255700	615310	1156300	937280			1069900	826790		1233600	1279000	1088200	1365500
970.304	650550	445920	952240		569460	446090		1184900			812730	641240	1074000	676500		446240
970.561	413180	989340	616290	1054000	770020			826420	822910		864800	1135700	758260	1208000		617140
972.297		469540	782580	570780	425960	596560		706210	496810		558650	509930	601800	472420		415820
972.554		501370		520370				464570	393150		500230	455120	463190	604140		424710
982.63	2339400	2521700	1950600		1382300				1284800		2198000	2327200		2416500		1196000
990.63	364620	863230	537590	1006100	727620	395410		2068900	1143700	590300	1142200	1450100	944940	1137400		878150
992.631		1409200	773010	1586700	953510	597190		1431100	1228100	698780	1477500	2237000	1003100	1821900		1034600
994.629			663020	947810		434980		793700			1113200	1396500		1291500		704440
DI-FT-ICR-MS, Direct Infusion Fourier Transform Ion Ciclotron Resonance Mass Spectrometry. A, B, C, and D, BT samples; E, F, G, and H, LL samples.
