# Supplementary material for: Metabonomics Reveals Drastic Changes in Anti-Inflammatory/Pro-Resolving Polyunsaturated Fatty Acids-Derived Lipid Mediators in Leprosy Disease
Source: PLoS Negl Trop Dis. 2013 Aug 15;7(8):e2381. doi: 10.1371/journal.pntd.0002381 (PMC3744420; doi:10.1371/journal.pntd.0002381)
Supplement: Table S3 — Raw DI-FT-ICR-MS data of serum samples, positive ionization. (XLSX) [file pntd.0002381.s008.xlsx]

## Sheet: Sheet1
Table S3. Raw DI-FT-ICR-MS data of serum samples, positive ionization.
m/z	Signal intensity
	A before treatment	A after treatment	B before treatment	B after treatment	C before treatment	C after treatment	D before treatment	D after treatment	E before treatment	E after treatment	F before treatment	F after treatment	G before treatment	G after treatment	H before treatment	H after treatment
150.014	736890		328100	397420	427450			640860				338750	533270	380850	383460	333380
150.157		1063900	425540		992570		362250	504540	454170	473750	359190		420360
159.138	362450			418100	359150	951480	1148800		409530	861590		342620			405210	319920
160.035	561030	477200	468810	598110	594990			549260			477610	335630	499610
161.036	759530	745860	1190200	814610	342690	321030		440140				379030
161.057	651610				721800		662610	325920		347780	332030	387520	716590	591750	1225700	841450
161.209					758140	647670	399230	549630			594910		431840	859640	517970	347810
162.05	1230900	1114700	483730	946740	822010			866510	468380		550470	600330	627840	507630		584530
164.03	494810	752790	662310	840930	552740			629680	340800		533760	560310	407670	354560	361400	531690
165.014	532360	846050		485730	455220	413790		640300	732030			372900	419370	423010		451970
166.086	1068700	464180	1283700	628780			429020	553980		339180					454710	437090
166.206			424380	332530	443770	912270	450330	381170	1136700	485300		494630	1419100	545220		462220
168.161		1631800		433550	1905400	362770				630480		779380		1046500		553740
169.059		487900	472820	359530	526170				351750		576070	412060	369900	560560		321980
170.164	2429200		475400	450740	1313200	1346600	489300	340200	1563800	1043500	942180	536210	975060	1210100	372900	1616600
172.098	774220	570920	730290	599330	1195600	787100	511450	999810		859730	1072300	818210	921470	1103900	457630	707200
172.137					580560	562470	434090	657630	551730			819900	626710	1127100
172.156	330450	517050	427700	373600		644820	560090	316270		455330		954150		328650	905370
174.077	595050	413400		763770	1365100	1045900	940050	929130	847690	919200		806330	831180		824410	1324400
175.119	2677900	679730	1039500	746320	691240	473940	526860	1266900	1967200	742640	735340	435090	1987200	404470	2145300	728720
176.066	3333600	2393400	1242100	1909300	2022900	617750		2648900	1164200	610120	1316600	1390500	2034400	1037800	985690	1079900
178.031		419710		346060				347780		617430	398640	556010		397320	810550	449840
178.052	859600	1379800	420440	420000	533200	437590	996050	1599400	1060400	836230			345490	732790		548330
178.093			438520	458610	371540	697010	688820	802110		576880	779240	842760	1336600		378870	439890
180.044					472590	1725100	1229900		1790000	839370	336970		1111400			813040
180.108		865150	341420	472680	1280400		1363500				1346900	342840	762690	1567600	925150	645660
180.15				554290	633150		938920	438940	369840		1370800	577540	342180		1141500
180.171		890390		653960	613630	1335700	423060	900360	529290	714000		1680600	595190	806930	851180	664150
181.008		340270		482770	329790			566720		339680	448920	331100	324840
182.017			423750		375680	462580	691280	603820	1874300		408830	323590	997810	1221900		798480
182.082			626320	415770	524860			783800	349070		3024500		726790	497330	5655800	3136900
182.124	825110			644560	577310			695260		373400		475230	532050	557520	572880
182.212	3599800		356400		426380	3898500			482170	837120	547210	1890800	2118800	561510	1264700	1950400
184.073	8156600	9548200	11686000	11674000	11855000	18498000	20690000	8868800	10998000	16707000	10294000	11289000	8648900	9385400	15653000	10407000
184.189	538090	333970			423000	819980	487080	673250				457780	519700	403500	335320
187.058	4940100	6261900	2113200	3462200	2701900	1651200	1294800	2267800	2962800	934700	1525100	1489800	2007900	1515700	1520700	1585400
188.068	804420	341630	439990	367070	474140			394480			333520		414690
188.071	945390	585310		809720	512480	394840	370900	735840		378220	460960	345910	517530	517040
189.149		437830		493300		1003300	1315800		404960	1117200				321790	487190
191.017	2632600	660500		443310	371940	349380	358470	385980	378900
191.04	788020	4858000	2867600		3417100	1419800			3270500	1976200		4866600	1536400	3720400	932470	2625400
191.077		751780	471220	548060	355120			462250			460750	385070			547530
191.096				337360	466250	1037700	358650	1311200	1131500	552180	393790	679240		1356700
191.128	354040	396510		406510		1193400	1287700		422180	1211600				366940	644750
196.021	1741300	1368200	765040	813100	1007900	456790	976240			2179500		422830	1140800	533900		1132300
196.096	1081400					9628500	420710	422820	1231600	1939900		1254000	683200	488460	2242300	2920900
196.171		2360500			3608100	1978200	827030	1477700	3448500	1542300	740900	326630	1786200	1366500	338160	3935900
196.196		570890			1063800	1384400			445760	320330	413470		1333400	804290	576050	1340700
197.101	1560700	580720	567130	626970	796900			1198000	407560		702050	398760	1334000		832780	627830
200.041	1407500	851030	557870	572260	585920			1069400	382060		927740	800760	477150	416830		505020
201.18							1198700	1038200	3976000	1377800	348030		1342300		2536600	950400
201.233		671940	2993000		7901900			6239200		4850800	3513600	418770	2998000	1048000	466580	4621700
202.069	2082500	2063400	979200	1720000	2139500	517210	966250	1442100	2963700	1562400	1945000	1292000	2014700	1604700	4187700	2799500
203.032	1225500	1450200		771500	822120	329540		452490	759530				655550	414800	443230	441960
203.053	107320000	153240000	82420000	116000000	86067000	47982000	43272000	138180000	109630000	65754000	79631000	82250000	64657000	90685000	59074000	75154000
203.164	404460	536330		529160		1481000	1635300	325400		1331400	376960	471380	354040	454500	461770
205.057	1431500	1927900	1084100	1387200	1135100	634970	738660	1806500	1271700	808260	1028100	1004100	891390	1388300	863430	996940
205.097	1289800	791000		997700	648530	510920	372690	787690	358140		864680	598060	539760	583010	391450	360280
205.143		398130	338020			1178300	1355600	366050	341910	1261100					575510
207.014		903610	543000	744900	697110				633320	349320	753050	1149600	502870	694220	331080	607810
210.05	4349300	2074700	1603700	2047000	1787900	570480	353340	3281100	1380500	764710	1623600	1598900	1978100	1255800	874110	1326800
211.019			416910	625870				500220	472530		546790		327150		854890	547510
217.068	620890	650530	497010	619470				441000			389350	388890	324230
218.042	657740	757960		437630	785940		343190		835850	502620	642950	546850	653360	583000	1157500	830490
218.152	940760	1032100	1633300	1360300	461800	592340	508520	671480	550920	468080	511670	532000	530280	454490	370900	561050
219.027	34921000	50846000	16308000	31977000	29046000	11999000	7868900	34251000	34570000	20131000	27595000	27785000	24718000	32630000	18747000	26105000
219.083	3032900	1322100	1521200	1342400	1350600	504010	501900	2205100	1019500	474610	1615500	1047700	2693600	835030	973490	1221200
220.009	656550	772180	541520	727780	481910			678080	388070				403890
220.067	889360	1050100	660760	637950	577040			544500	672520	451720	788040	575350	738710	553410	404550	567860
220.167	1480500	1037000	1447500	1220000	566400	790850	475510	879480	615010	490280	807230	679820	517480	546910	540110	714690
221.031	479710	655610		418870					552960		520000	412820	343940			344870
221.175	3129000	1522200	680130	877320	384720	1878100	1030700	1083200	894470	683800	1041500	650740	561600	434410	1439400	1150300
223.019	639040		446740	432540				476560	341190		381130	358360	427220
225.035	6411700	8934800	6300300	7454400	5279900	2683600	2276200	8144400	6291600	3560900	4956700	5050600	3821800	5428000	2912300	4603600
226.045	2012700	1335600	1131400	1673800	1156300	612250		1884900	702550	427410	1214600	987060	1129400	868410	905030	878180
227.079	1919800	1030700	1008800	1403700	1273200	765980	418880	1604500	623790	370800	1035800	980810	837770	975830	591690	524890
227.125	462340	686600	1475200	742770		662080	890890	575520	363350	670660		415480	505170	511980	926980	436440
229.155	721600	516260	479480	409400	343220	364850		728820	365940				459570			484840
230.139	1165600	901960	586210	664160	625680			786610	457010		525940		529500	345900	423040	418990
233.063	530830	795690	620670	572520	514190			589480	438660	387950	707000	673830	508250	498320	487060	504020
234.024	1837200	1170700	886120	1388900	969350			1218900	610100	409990	746160	681090	877000	468940	367950	581810
234.097	1776200	1229100	1524400	1406300	1186800	418800	329110	1426300	734340	413630	568840	565170	700820	631960	489700	689660
235.154	334820			431260		1614200	1917600		423560	1604600	377970			477290	598190
236.072	34303000	37062000	61994000	48731000	21433000	20226000	17443000	30198000	20656000	16663000	21294000	21679000	20377000	19278000	15420000	18893000
237.146	517830	413850	480940	366150	333250	443970	665700	351770	544460	369780		372350		350990
238.067	1675900	1812200	2688400	2131300	978640	973420	834890	1269100	1088900	687710	932830	1096300	1011900	886310	578600	995550
239.162	1323600	1086200	1467400	997780	1013800	1325400	1345200	982570	802330	1055500	726980	859410	697060	858310	1850800	638480
242.242	1016000	504180	362000		591220			552700	475770	793250		979530	499880	491300	828900
243.01	1211200	1754000	351940	643240	1322600	1443500		773140	1054100	609070	981290	845520	500590	914880		878960
244.118	1863100	1897400	922890	1342600	1109300			1101200	839370	409570	679260	714330	706890	609590	459660	614260
245.074	12752000	14813000	4764600	10504000	10146000	2361000	1153700	14114000	10023000	4010500	8724500	11062000	8410100	8643000	3740700	15153000
245.078	556690		648310	477260		549970	432020	411740		377660		371860			732360
246.064		719570		393530		890870	340650	742840	484440		754250		378960	1152000	883830	600220
246.095	1229400	970780	486600	740020	716920			1127300	1021600		647060	644960		765350		483790
247.094	1231900	1042600	1178400	1593800	849640	1087600	1279600	1088800	614170	636140	706670	718240	947120	564000	615700	610850
247.13	603380	351670	527320	550560	401830		448500	432120			369760		342110		434800
248.087	1306600	935700	390690	684670	653840			669570	420120			373700	408810	390580
248.149	1670300	1250100	743970	913810	820020			1042800	727500		486430		528530	443860	524410	523100
249.061	3719600	2990100	1782700	3054000	2709000	1866500	834760	3143700	1469900	1105600	2615000	2190100	1796600	2185100	800340	1339200
249.146	437260	563190	656130	565480		332980	572690		356260	360730	396390		397000		577850
249.17	1463900	781050	524660	630200	424860	2431600	2560000	455930	677350	2035500	456370	389690	353700	481680	1167300	723890
249.182	904790	710020	1545500	944250	419350	899500	774930	691870		1401200	607500	497110	511880	730670	1256600	383930
249.219		546820		458580	330980	467690	547630	368120		430860					423880	430150
250.13	516190				521610		640090		479220		803590	348360	706430	730200		432840
250.178	5225200	2447400	1491500	1779000	378780	3702900	2377400	1754600	1450000	1529100	1764700	1146100	1017800	559270	2573600	1902700
251.125	371060	392080	545190	600940	372920		622640	521730			354970	364630			663110	339350
252.045	1228500	1122100	1649100	1376600	837640	473200		884640	672300		837330	773860	706730	779660	615050	740310
253.177	1982200	2012300	1695700	2000900	1608600	2240200	2270400	1984000	1392900	1740100	1539500	1644000	1270000	1457500	1390400	1161100
253.214	514820	408810	526160	474450				465230			374600	388130			372620
254.207	414750	506140			909830	440280	347950	432010	633630					527790	600090	330020
256.04	717410	775180	920400	762630	457110	413630	339790	608840	386700		386100
258.11			472850	353580	545890	466490	593510	413000		429280	397380		377610	341250	1213600	376280
258.134	5254400	3570400	2123500	2657400	2378800	656630	376390	2991300	1603900	917860	1601000	980580	1485300	1207600	1398100
259.028		552680	442830	505600	383840						550550	518140		543930		383140
259.14	904800			509680	452960			575570	344970		335420		468720	390190
259.171	466930	474620		456450	486690		890730	542990	521970	801240		340310	457980	456160
259.203	399070			449430		1283400	958230	417560	368600	373860	492860	577110	705150	457650	656800	408420
260.074	2330400	1032700	2259100		1132800	352430		1568200	888040	397190	1012000	976180	873310	878570	662870	641990
260.199				417880		414410	848920	778430			594040	525810	510090	504560
261.011	4367000	6145900	6895300	5712700	3235400	1630100	1841700	4801600	3648800	2320500	3018200	2818000	2054800	2865800	1990800	2789300
261.048	2437800	3049700	644620	1725700	1698700			1931300	1725700	647460	1451000	1664200	1455200	1437700	502160	2620900
261.11	615420	710610	883680	799320	424830	599230	861420	666490	491870	1129000	521290	482320	564110	443040	1551100	339550
261.131	831450	805880	1655400	883820		911900	701880	501540	562710	433060	535930	403680	408910	350420	947700	460180
262.128	16121000	17491000	9926200	13837000	10786000	2450900	1477500	10501000	7455900	3180000	6287100	5056000	4402200	5197300	3286200	5967600
263.008	1492900	2089600	2299500	1952000	1107900	539210	615220	1624500	1164100	925920	925020	964180	806680	1000900	775040	937040
263.085	3861300	6684300	1265200	3105600	3468600	2194700	1144000	4938600	3730600	2493000	3246200	4370100	2994600	3889800	1267700	4674500
263.089	1740200	2196200			911290	575340	555170	392480	2084800	648920	1271400	903470	443530
263.125	473270	608490	407640	500170		432390		563580	443200	362260		371150	410360	517960	601330
263.162	597350	581800	534150	511760			503670	355100	470680	421200	389660			372880	342530
263.185		436210		348020		1335400	1835300			1259900			362760	351310	592820	361190
263.198	586680	485420	682380	539360	382750		457530	454330			405690	379470	339380	380680
264.108	599700	407550	701550	699310	341080			684760	394490			341430			374640
265.023	407780	481610		460870		493060	3605900	428500		455870					822170
265.177	433370	371090	715460	555980		526100		361670	558150		404530				371790
265.214	6121700	4706400	2291500	3831400	4877200	5686900	4006500	6301200	3575600	4906000	5580400	5275900	5793200	4668000	4684400	2608500
266.173	3741100	1941300	1307500	1609500	382140	2399000	1505000	1267300	1254500	1028700	1343800	850280	777460	746990	2184500	1260200
266.179	433780	598730		542040		956850	961630	370270						345430		349760
266.245	749160	1017100	471020	645630	483380	1378400	718670	886510	890580	1021600	800430	855750	996530	811250	852780	656740
267.059	913580	825060	358080	486580	571340		400960	504390	450110	461890	574880	582580	532410	437900	414680	491630
268.009	1084400	637810	514170	553950	339410			562230			345220		356010
271.04	2192300	2848800	4629200	3265000	1600900	619000	877950	2155200	1616600	878970	1561800	1534200	891140	1464400	521920	1364100
271.167	566670	409310		512960	381810		361170	432750		341750				341630	369050
271.188	507400	382660				761810	735630	442650		632540	452500	456250			1298100
273.094		770200	385870			657450	571060	577000				552550			500540	608540
273.11	1589900		3016900	2021000		680760	870140	834340		550630			429110		488290
273.144	980760	767170	669690	621620				604070			401450	366410	525960	356060		412230
273.18		535160		499150	380130					514510	509990	462290		498650	457930	401110
273.182	848930	742060	641330	703050	472880	444920	372110	585810	399280	630980	469770				442480	381350
274.09	7742400	4314200	4892800	5948300	4464500	1128100	561710	5718400	2197700	825270	2715900	2556400	2799400	2537600	1280000	2265500
274.141	673810	655740		471140	620690	834130	548300	806720	374930	482880	731070	756670	558110
275.162	534990	669460	611330	558050	428440	529890	460530	656700	442560		376220	493740	351210	343870	617800
275.198	556810	536820		547460		406870		409970	375270	457050				465310		408130
276.144	39519000	29273000	18574000	22974000	19956000	4170600	2906300	22732000	12952000	6603500	11978000	7396100	11039000	10290000	9392800	10562000
277.041	1326000	461280	561150	429330	434260			871810			554710	386040	766500			479130
277.128	3879100	3493900	29470000	7423200	1004300	2299200	3518300	1332000	835730	1273200	700000	820650	696450	556660	1564400	582520
277.141	521730	590770	739990	479270		534330	636200	481190		379500	412780		421700	374340	587560	441290
277.177	519090	584310	818810	660960				457440	443560			376200	426280
277.25	704830	1157500	390350	748820	696250	1190700	817430	860710	671700	954230	717550	567850	684020	586020	1013400	613380
278.245	980260	729820	615540	911060			466370	1323500	516000	389450	411790	507850	508820		432470	493010
279.157		519080	699670	496420	416200	442180		438200	439430				365080
279.193	1362100	935630	1163100	1108200	749220	891110	1065400	1245700	681330	770820	985870	1034200	710110	580690	1022300	502590
279.229	636250	552700	438470	497310				586280		472310	468550	449780		534650
279.232	602530		515990		564020	711480	1137900	470460	604760	699210			379820		9952500	624570
280.092	4991300	1295100	6332600	6688600	9016200	3217400	3480700	8290300	4627800	3118700	6293300	7128000	6621500	6636800	6321600	3790500
280.139	6072300	5497600	4181700	4776300	3771000	809130	733670	3386000	2408100	1108300	2310500	1728600	1654400	1906600	1144000	1821800
281.066	9505300	12828000	20476000	17567000	4377200	3161600	3766600	6669100	3990600	2504800	3957400	3801100	2395600	3079800	1276200	2414600
281.184	547040	543910		513770	497500		1050700	492140	507960		457170	424990		520540
281.209	834970	604370	554490	807900	625820	562710	739290	691070	515420	407800	568780	647310	397130	481820	636720
282.056	2256700	1260300	1898500	2957600	1156000			1546000	770380		1261300	1100800	837460	920230	483850	847880
282.204	1666800	812990	712820	819600	384470	1574600				811270	425080	501320		474280	1053200
284.11	646190		387630	581210	487910			659390			598350	443800	391720		616560	552470
286.201	1443900	636260	820520	553690	708520	491010	794160	1315000	1295100	622910	596280	488220	375230	577930	423790	1375200
287.1	1579000	2601000			1218200				809390	1200100	485990	1587200	513720	838600	884560	3161000
287.198	546110	646290	715800	626990	422790	399530	499870		402990		412200				427310
288.192	543030	660410		392950			1166800		424860	1002100	531590	413860	491390	373470		436160
288.217	588540	732310	392180	913540	727880	838320	490550		1520200	1006000	486570			386770	373810	869250
289.041	479080	585020	382090	367550	439000			386070			371020					425760
289.177	948640	996630	740210	874410	608460	847290	988050	845030	580780	555470	470910	701000	803730	680160	960010	397820
290.084	1905300	834530	1101200	1345500	666710			1157700	461560		731730		844700	506990	409370	479330
291.07	1341200	1260800	854180	3163800	1782100	945200		1093500	2996300	1673500	1051500	1421000	796360	866960	425650	432370
291.118			1665800	2339600					1569400	924970	1306600			1314300	473400	1170600
291.12	3438800	3536800		2162000	3178600	743670	788610	1484900	1161400		1347200	1628100	721220			1273700
291.155	2585900	1674800	1562800	1845900	1080100	395260		1483200	574690	452310	1089200	958340	1097400	762330	695100	805880
291.229	1335500	1217100	1323700	1863600	1483000	858830	750700	1330600	989350	535250	1249500	1363600	839140	1510800	691750
292.103	3619700	674620	471190	404790	457960		382210	2167800	454400				910020		874960
293.022	490620	541790	720590	535900	377460			584000	562740		369460	358740	371500
293.172	845780	1033800	819580	841430	567930	553240	731760	654780	440310	473410	513690	533980	432120	500830	508260	481720
293.209	2035000	1676300	2346700	1894700	918070	1380000	1556100	1406600	1275900	1305400	1033200	1218900	1117700	966630	1704100	887310
293.245	2244400	1092100	1633100	2886700	3385900	823180	467120	3061200	2370600	703550	2390300	2973100	2103800	3087800	745790	1625300
294.155	14860000	9156700	8683900	8861900	7032800	1422900	1135700	7662000	4293700	2465900	4349400	2460500	4059700	3752000	3639900	3605000
294.24	1463600	1583000	1076300	1553100	1095500	1748900	2074900	1593900	1267500	1287000	1321500	1254300	1788100	914670	2415500	1222100
295.15	3304800	1920000	2434000	1805200	1054200	361820	684660	1983100	1008400	1244700	1266000	1133900	1850600	1185300	1866200	1362000
295.224	1590700	853450	1063800	1148400	952450	924990		1185500	900910	1037300	962540	811830	845100	774040		697940
296.009	466520	479160		569090	808440			692620			477340	394010	354440
296.066			455500	422980	507170			538410			421530	363000	611450	500000	566810	351710
296.072	5852000	3869700	3709200	5159000	3703900	757540	378210	4609200	1855900	645580	2292000	2453900	2163400	2122800	777460	1828300
297.24	969120	773150	716540	690340	809050	799300	924680	957860	606070	463690	750830	746650	558540		1291500	425980
298.025	745810	907580		899440	901150			716750	406850		498080	732800	453230	402430		413670
299.11	258780000	242480000	824390000	425860000	83465000	84293000	74623000	149070000	63160000	48298000	80083000	74566000	55478000	60744000	41835000	41872000
299.162	5949000	11197000	3140700	6217100	5634300	21861000	20454000	7250900	5584600	13162000	6166700	5907400	6416800	5643100	17121000	4968000
299.196	3140600	1877300	700040	652980	1245700	1571400	602110	431460	1879800	3599400	3173700	1553400	412410	2547400	1441500	1109300
300.105	1113700	936670		1424900	1337200			1177300	506420		679150	521850				607700
301.114	3302600	3112400	11178000	5505800	1173700	1214600	896560	1990600	970380	666770	972050	978080	776840	903380	595170	645160
301.141	34137000	30605000	29707000	31288000	29614000	28947000	30872000	31021000	16526000	20898000	25899000	26645000	18257000	15728000	23731000	12904000
301.177	625960	933930	590620	594540	633190	2995200	608830	427220	362030	1863500	450000	373430	439710		450510
301.211	9925700	6448800	2136700	3225900	5057400	4434700		4126700	4927300		6161600	3817900
301.214	14386000	6142900	3386900	2169600	4469400	6164300	4314500	3845500	8975200	11357000	10150000	4490100	3883300	10202000	41603000	6877100
302.012	1712200	1218600	739420	1292800	1065900			1333200	505170		843050	724070	1167300	601910		695210
302.121	30940000	27822000	16077000	22871000	19615000	3452000	1685400	18372000	11397000	4402200	11557000	9622900	8660400	9435400	4273600	9608700
302.245	1937000	759220	701540	1783400		412370	778590	4166900	716140		628330	1173000			1219100	668020
302.269	440800	529600	468840	382010		1082300	1016000		409550	694510	408870	438830	529800		1187700
303.12	498510	541640		503020	456220	476690	448510		444670	454700	492950	360540			466210	380110
303.197	465830	395970	432590	436890	359490			468670	356080	832800		378700
303.229	103910000	43883000	18305000	16458000	35560000	52341000	33547000	38373000	58396000	71487000	72077000	32142000	21215000	67862000	183800000	54740000
304.1	2634700	2198400	2383100	3542200	1413000	522990		2217200	1328400	686550	1407900	1169000	1044900	1034100	655620	1317600
304.261	16065000	7548800	6932100	9287300	1800100	3494900	2866400	33791000	5693000	1124900	3924700	7325100	1148900	1032400	4037900	3975400
304.284	43129000	19371000	26286000	23917000	19510000	35320000	61201000	30881000	36919000	21290000	26215000	16797000	48606000	13754000	89423000	30141000
305.172	582900	677120	771350	414080		398250	428240	374980	362570	353960		396080	553610		388340	396900
305.245	6976100	5496000	3161900	3871000	3851800	5329100	3125600	3309600	4858200	5492300	5397600	3776600	2813300	5092500		3373900
305.282	457450	639190				549980	422940	513440	543520	493040		372240				409810
306.277	2163700	1074300	819120	1421200	459030	517720	2694600	3092900	696100		896490	754870	454670	386560	570090	836620
307.02	701500	520380	439110	489370	670670			509220			438220	589070	364120
307.188	3754300	3984100	2585000	4276000	2909400	2344400	2342100	3394500	2172300	1835400	2016400	2139900	2181800	1844800	1790300	1496300
307.224	868720	690260	1044500	1061200	776440	525170	465900	741870	630380	489970	804890	862610	732250	433130	525170	476980
307.261	990580	964840	1000200	1205400	602320	491420	646410		736130	505120	648800	495310	488450	618340
308.256	655140	979720	707760	1073400	495980	718340	649370	872150	702510	558580	632320	641000	843320	678700	505100	607110
309.082	767050	1584700			616170	485150			592240	606040		912240	411590	476190	561820	1726300
309.129	487020	3637000	2715300	3458400	1849700	750320	518460	802340	2119400	1120500	1915800	1852000	556370	1698900		1433200
309.165	9428500	6492000	6337100	6501400	3989400	1430300	1558200	5040700	2389600	1973200	3891100	3284600	4359300	2422600	3382400	3105000
309.203	2539300	2162000	3338400	2569900	1610800	2185100	2070200	2241300	1612700	1759700	1454800	1333000	1476900	1494500	2129100	1201800
309.24	1162100	580000	2014200	2814100	2338700	440130	703180	2469400	1871900	548000	1995100	2459200	1991300	2308800	487370	1452100
310.057	1201300	1363200	1236500	805410	468010		377860	561920	420350		640560	413260	438620	557460		443510
310.128	13886000	8230300	5085600	5201300	4467100	1316700	1203700	7020200	3861500	1813500	3629600	2576300	2956400	2776600	2869200	2883400
310.201	926400	662760	887720	1039800	736020	941290	1130500	1185700	1083500	629930	931870	878920		669080	472300	1092900
310.272	19335000	26626000	11922000	20568000	18751000	20526000	24181000	22364000	22254000	18440000	23353000	21910000	18038000	21889000	19742000	18294000
311.256	1124300	848430	805720	564330	747690	751820	1030100	704590		568670	858640	875490	565990		721120	476370
312.04	1507200	1296100	734020	1523900	1428500			1350400	653840	377010	941250	922650	1098700	804580		672450
312.066	2340200	1143600	1137300	1536600	973140			1511400	573310		844570	503900	1070600	719480		595240
313.154		2086000	11922000	1291700	4488100	413540	5588000	7776700	2218100	1391400	3410300	891640	6370100	1477100	505130	2883000
313.214	617660	495430			483860	402750	443010	460320		356860	421870	433900
314.084	1011400	2269300		1188600	821400	501790		906050	1581500	826970	893780	963320	733140	861820	703390	1000500
314.232	1786600	1804800	1197100	1572400	1881700	2532400	1827500	1133000	2701900	2457700	1556300	983060		1384300	1023700	2017400
314.305	3103800	2954900	2308900	2906000	2261000	3816300	2816000	2246400	2015300	2878800	2493500	2629000	1363600	2065200	2135700	1615400
315.066	1011400	1349900	963310	606510	861620	360620	416010	1000700	1018900	514270	694600	757520	827630	683480		682990
315.084	9996600	9427100	28504000	14822000	3195300	2010300	1856000	4372900	2349700	1579900	2879800	2754700	2186700	2540800	1286100	1530100
315.157	1310900	1187200	928170	1158500	1121100	1454800	1440800	1165700	996010	1100000	1019100	1049700	801490	713900	966570	519480
315.193	1820800	1089200	1104400	2296500	2117700	1471900	1116200	2050900	1594500	1437900	1752800	1255400	891500	1690900	1791400	953180
315.229	1096600	528060	1411500	1829800	2043200	473710		2141400	1109100	635060	1499100	1923400	1047800	1576100	515510	888410
316.111	1054300	1389200	669680	1062800	1138700	896240	521550	991110	992930	582390	572700	1000500	526590	873610	790860	1248600
316.136	66257000	41342000	25223000	34469000	32418000	5432100	2725500	37275000	17988000	7871200	19829000	12679000	18140000	16884000	10462000	14938000
316.248	2384100	2276900	1220000	1943600	2175100	3198400	1715000	477850	4794600	3286100	1639800	818840		1035300	506940	1857500
316.307	823080	980010	538620			873940	789440	619140	776570						991510
316.321	390590000	433250000	280950000	317480000	258350000	362080000	328350000	287260000	325790000	293920000	309370000	251650000	181780000	234590000	420710000	217020000
317.095	727810	779850	478690	1001900	407120			494190	453520				391530	374690
317.132	2698000	1808700	2032500	1676100	1005000			1816000	889390	878900	1206000	1197900	1506300	929720	1007000	981740
317.172	1279500	932730	1136000	1535400	1406000	2032600	2905100	1506600	1337700	1606100	1057900	1148600	1451000	904610	1928900	1013700
317.209	3898100	1207700	1624400	1078400	1105800	847750	2596900	1927900	3686500	1369300	1388400	1063700	5716200	1462900	115250000	2921200
317.245	27741000	8753700	36749000	55517000	59726000	6877700	4629800	74011000	33329000	7365500	39686000	54178000	26588000	42789000	6828100	31958000
318.095	1329300	1040600	603250	853520	663290			510330	410050		459710			369440
318.129	2802400	1455700	1007000	1350200	1154700			1314700	957650	448390	750160	861660	532650	560580		641290
319.161	1129200	457410	532480	541750	606070			551480	449950		475270		400810
319.188	905570	894910	628620	1051000	817610	979590	1026100	828040	571950	758300	550110	652790	665260	531100	738420	448050
319.194	753300	694130	527440	441360		1357200	7803800	430400	436790	895570					3153900	419340
319.203	1272200	505450				410550	448070		544940	894680	875860			710040	3102000	697490
319.224	15589000	2351400	3368600	2261400	2159200	1714500	5364100	6065200	9202400	2739300	2561500	2213400	9095400	3667800	186660000	5881600
319.261	5180200	2191200	4404400	8921000	10520000	1534600	1111600	9601200	7000900	2016100	7307100	9044500	6955800	9759800	1844300	5145000
321.092	2472000	2483000	7881000	4227000	958330	707670	476700	1433500	702310	542390	986400	876100	501850	657140		423980
321.131	1758400	2354700	2391300	1682000	3076800	8402100	5862400	3059100	3516800	6144700	4106300	3665300	3482100	2681700	8686400	3821600
321.203	8844800	8741000	6161400	9486100	6991800	10806000	10189000	8123400	5101300	7523700	5704300	6039100	5395600	5307800	6516800	3964100
321.24	4169800	3051600	3122700	3295200	2038600	2794200	3448600	3128500	2946100	2675100	2738400	2212500	1717100	2211500	4585700	2254400
321.276	1666600	1025800	1984400	2566300	2239200	660940	399500	2890500	1611400	644150	1885100	2039400	1730800	2075200	508170	1066200
322.272	1055900	763580	823220	948550	685380	1015300	1013400	1084800	809740	776030	871780	794330	1126700	729260	1154400	925390
323.196	3054700	1582000	779320		962660	1386300	833530	663500	1935000	2705800	2895500	1232700		2794000	2262000	1606000
323.256	1301500	1021400	886450	1694100	827360	990700	1048700	1395600	992450	923210	1009200	2311800	811710	830900	1046000	668020
324.103	15107000	16092000	8484800	12397000	11163000	1551000	615950	10371000	6340800	2318500	6858100	5937900	4336900	5655500	1801200	5335200
324.251	578960	751860		494860	448900	3288500	1113700	515900	856170	2064000	681820	889640	576680	567230	1070300	506870
325.211	29232000	14529000	6341100	4728900	11197000	14610000	7582400	11637000	17449000	21210000	24664000	10647000		21652000	46863000	17406000
325.235	818250	585390	2365500	3743700	607280	2341100		3935500	2366300	359170	3235500	470030	1238400	2476000	1114100
326.082	2638900	2515900	2036300	3596600	1657800	417380		2472100	1354400	692240	1693800	1502500	1100800	1063800	546160	1356800
326.123	2894000	2464300	1660700	2457300	1572300	463280		2231600	1179200	487310	1347700	875190	1078200	956630	1020800	1104900
326.245	496760	486640		518890	418110	430120	456400			404550	547010	462920		593420	471850
327.015		1510200	825920	1375200	1150900	438470			1008800	578850	1615100	1903800	548360	1269400		1103200
327.156	884460	823590	614300	826210	538740	1101100		707260	500190	575890	492500		445710		587360
327.227		14761000			10198000	13542000			13033000	17944000	17829000	9136400		15996000		9665200
327.229	44618000		5972500	10039000	13823000	16683000	16088000	22671000	19373000	16194000	13203000	9010000	22118000	10401000	71859000	9307900
328.139	5187000	2665900	2094600	1931200	1561200	430940	385200	2259900	1517900	650590	1375900	905950	922500	891630	902530	1152100
329.172	1110100				926200	1032100	1146200	1129700		888970	934610	781300	765270	656120	1045000
329.23	618660	516170	437980	460180	625050	1432100	1968700	1520500		842390	590310	633920	1360700	890240
329.245	12451000	3127100	1563800	2959500	2964100	4253500	3163200	4529200	3102400	3760200	2995700	2254700	3272000	2443300	12242000	2301400
330.3	510430				439730	814250	809690		439640	755760	497400		486040		781790	420060
331.111	2420200	14669000	9168600	14916000	8105100	2304200	1388600	3402000	7756900	3356300	7874200	7904600	2467400	7968000	1320900	5484500
331.147	11729000	7482100	6594400	7675100	4842200	1661900	1156700	6357000	2865700	1951600	4940800	4289000	5546400	3226300	3121900	3783400
331.188	38574000	24501000	29179000	46949000	29050000	16524000	11146000	34722000	22282000	16776000	29103000	31237000	33214000	29393000	14552000	22230000
331.209	424500		460780	467540		604130	447790	408950		454700					421490
331.224	1829800	1090500	2259700	1710300	1355900	1013700	1297300	2165800	1843800	821330	1408100	1239000	3478900	1106300	2548300	2071400
331.261	2508300	1175300	458030	632180	703900	1181500	985480	586400	1063700	1025100	1297900	574420	562480	1115500	2404900	1119300
332.038	2018400	2836300	1851400	1791800	747360		651710	1545700	840440	1092600	1264500	1016800	916010	1144100	459490	1131400
332.095	8812900	1299500	1437200	1096300	1177400		379630	5095100	922750		679090		1838500	469680	1198400	624020
332.11	2932200	1581500	1009900	1224600	1232900			1001300	635680	372040	865020	486880	836840	685210	710060	636960
332.218		559440		409800	383080	656090	647470		364260	576360				444670
332.292	10168000	3236300	1778500	2470300	2278900	1841900	3548800	2349700	2341800	1911100	11523000	5265300	2525300	1239300	2873300	2828300
332.316	29672000	17582000	18378000	18236000	14669000	23006000	33235000	20074000	24165000	16399000	19249000	12992000	27567000	11759000	47702000	19448000
333.203	4235300	3704800	3045200	4126400	3427000	4755800	4893200	4147500	2878000	3279600	2611800	2845900	2957300	2529000	8640100	2425600
333.24	3280300	667710	4867500	1152400	3374200	557180	1134900	6875300	5894900	438760	2374800	1193900	7969400	1162700	17956000	4707200
333.276	764050	649680	712130	610180	462830	410210	630070	540140			496980	370810		457660	567830	478420
334.308	1730600	624080	735230	735500	545880	514970	695920	528360	541820	383300	968440	676490	420430		834480	695170
335.125	4458400	4240300	6762400	5323400	1478100	2287400	3468900	2783900	2511800	1774200	1235400	1611900	1457000	1319200	2482800	1807400
335.136		656320	3132100		1547600		1052300	2751800	663670		1092900		2355000	426420		1024900
335.219	62395000	61696000	42709000	64141000	49448000	79694000	72969000	59696000	38431000	56301000	42381000	45272000	38920000	39648000	71156000	30061000
335.256	1079600	640840	1338100	1076800	789120	606350	596060	1116600	1092400	549330	1115100	782720	1464900	649150	752960	863350
335.292	4020000	3478700	6009400	6012500	791320	766270	816810	1474100	499220	468330	584150	593660	520300	526040	456850	457960
336.066		1196200	408940	580340	433930			530760	727660	517490		569190		467420		361760
337.105	1496000	2018800	4720200	3526600	816680	1850700	1915500	1351500	1638700	1624600	1705400	1228400	1399400	983070	2949900	1246900
337.172	21696000	7669600	9573700	8226200	6113700	1321600	2007100	11048000	5003400	1549600	5630100	2987700	8759300	3059800	4600600	4309100
337.271	848550		1074900	998650	970750			1040800	922590	564590	1004300	965080	929660	854900	478540	805090
338.05			540100	523610	619200	403670		721410				514970	508530	478460	406640
338.118	33167000	23836000	13650000	19137000	17854000	2521100	1028800	20344000	9916800	4177800	11235000	7505200	9571500	9869000	4146900	7979000
338.303	6149500	7922200	3443400	6640300	5927600	5673800	6211500	7624800	6632600	5010400	7105700	6961000	5028500	6200500	5496100	5215500
339.027	795850	932590	1886100	1191900	402700			727930	665770		507970	512880		517630		374940
339.077	891540	1066600	558490	1051600	439470			627700			559950			396150
339.114	1881000	1567600	1476600	1464500	675060			1591400	853220	602920	945560	966020	1194200	916400	679030	936950
339.154			404820			727130	774080	485040	463070	623270	458330	457620	443310		731260
339.229	1379800	787800	1792100	2793900	4653500	803000		3192700	2501000	971250	3501200	4919500	911290	3150500		860750
339.25	683740	802030	1148000	1306200	598200	656940	783130	1057300	676790	447220	606010	463050	573530	571020	627960	386850
340.077	1242200	1578100	586550	1059300	939360			816220	588410		600560	613740	451290	440260		414600
340.111	5053400	2659800	1318400	1916100	1954700			2282100	1049500	444140	881720	1091700	856180	814420		722030
341.185	1324600	598190			423940			475530	588330	637220	860840	414100		766090	1753600	759790
341.209	3428400	471430	1105100	596590	1072600	645880	4079600	2820800	3209100		948800	491660	3767700		10576000	1242000
341.245	18148000	5862200	16471000	36603000	48092000	5532600	2792400	42623000	25122000	6268000	39933000	53248000	15879000	54240000	3920900	16295000
341.266	606020	388270	413180	468850			778260	393970	391090		413700				964820
342.264	1387000	1471000	576100	790940	1108200	1891500	1248600	434970	2253600	2051200	1059000	484620		914240	395950	1001400
342.337	3187900	732880	670570	844160	954360	1486200	2525100	1246700	880400	1088500	928600	695320	807020	866960	6694700	654270
343.111	692440	540960		953680	861710				962380	824590	673180	387720	522900	510940	1291900	819250
343.185	1162500	1531100	948710	1519700	1072800	1703100	1280600	1396200	963860	1125400	1072000	1172000	633930	825880	800190	651440
343.224	19622000	1170100	2621300	1013300	2716200	833160	6525600	10195000	9428000	1114700	2032600	935930	14583000	1347700	89323000	3585000
343.261	7015900	2135400	4975900	10103000	10054000	1404600	785720	11052000	5068800	1449400	7449500	10914000	4251500	9952800	1012300	3797500
344.134	1299900	925050	885900	1061900	907560			854750	560320		483130		480060	479270	516130	441150
344.279	1622600	1303900	700610	999650	1094800	2052000	1162900	574350	2405600	1812800	1028600	474160		838790	705520	874810
345.24	4812600	566850	524120		506160	406350	998730	1537700	1775800	395140	407100		2533400		24833000	722300
345.276	632390	439350	494620	833860	763360			992140	652360	368880	867850	908960	627920	912090		695920
346.025	960060	457500		617450	436080			719660	414750		468340	607740
347.162	1961800	1262400	1259200	2374700	1454800	485840	422650	1338300	1131400	795880	1370100	1448800	1652400	1695100	678310	1207500
347.183	603740	484310	426990	483520		374560	500720	450760			395740	363430			601600
347.204	525730	497830		565770		540110	676010	399850		706450			498740	509670	2242900
347.219	1217500	911080	1224900	1093500	916310	1159000	1292700	1327900	755690	731850	902920	865850	1526500	873620	1722700	1068000
347.256	547310		535010	408290	493110		442040	918720	793680		431500		634590	382960	2582000	616200
347.292	1634900	1141400	1400600	1185600	655760	455930	1621300	1329900	795010	542940	888100	1391300	1628300	924920	1632900	1329800
348.287	1010200	457140					590460		538000	389050	835400	521870	407400		602740
348.311	928730	546830	501190	539880	417160	662050	1368600	471470	829460		425440	400280	902030		2302500	582180
349.139	3362200	2766000	1455200	2231400	1804900	770160		2136000	1159300	726520	1529200	1148400	734690	1688800		755080
349.177	2121500	1744000	1056300	2026100	1138800	970030	1278300	1319300	840430	838980	1095900	876250	849050	833450	1248700	528860
349.183	665140	656060	2568600	626850		523700	550230	521850	402390						1465700	372440
349.198	1110800	631630	839200	756580	571370	839210	1201300	724150	652130	661200	412930	475070	858380	435900	2675600	420700
349.211	8663800	1982600		2093300	3062700	3488800		4670600	3850800	3741300	2866500	2162700	4178200	2404200	12734000	2169100
349.235	6140200	5705700	4861100	6341000	4908300	6982400	6607800	6009900	4097900	5138000	4150700	4638500	5012500	4052800	6357200	3620200
349.271	640410	855760	631540	632720		450480	610510	591560							398480
350.088	1125500	789220	501650	1114400	484760			792120			376980			441020
350.121	23186000	10891000	6914700	7772200	7431100	1450000	940960	11710000	5352800	1830600	6129200	4310300	4875300	4383100	2900100	4223200
351.193	1855000	1541000	1192900	1610300	1247900	1338500	1187600	1120000	932560	1233200	999190	972010	970690	894380	2198700	764140
351.214	729100	634090	1206700	750200	371370	503680	890780	685490	541480	408800	402470	365120	623380	362160	2453100	521770
351.229	17960000	6720900	2563600	3971400	8032400	11118000	6335500	5482800	15446000	13768000	10831000	6858600	5197200	6273000	17484000	4100400
351.287	668710	502750	483690	619540	394220			405310	481940						659060
351.323	2286600	2066600	4758800	3638600	750240	646910	732090	1052500	491770	412000	649330	643240		585850	427130
353.093	1704000	13613000	6839900	12167000	7157800	1520200	883770	2918000	6694200	2601200	7288100	7984100	1875700	7026300	825950	4570000
353.129	6372400	4892500	3632900	4812500	3004200	929530	470030	3935400	1767100	1069500	3272200	2973400	3204500	2131000	1178700	2233100
353.23	640020	389600	526580	471390		434200	430400	430280	590210				780100		9069700	686720
353.245	7031600	2723400	1200300	1965000	2738600	3880600	1467900	2306500	3702200	3897200	3235500	1936700	1744200	2421000	5710400	1978900
353.266	8851900	3685700	28400000	46991000	5001300	23934000	2981500	129070000	41142000	2782200	60809000	3532500	27401000	32491000	26257000	3259100
354.03	1549500	1428900	1437500	1550600	1299300			1380700	679430		782040	642160	693060	543250		445500
354.077	7076700	1409600	1270900	938500	1306700			4450400	998150		555490	401980	1631900	601830	1094800	673280
354.092	2795400	2316200	832890	1645800	1514200			1540300	798840		810640	671010	834120	908290		602180
354.298	658900	577840		470960	488800	449920	737520	508020	493860	407040	736570	382090	500640	470460	441510	559600
355.185	499250	540650			428860	598020	522350	557850	407760	390000	551430				1122800
355.224	639670	414550	1114000	558500	1156800	458470	715910	1243700	1326200		880170	778680	1607600	385800		704380
355.261	2731300	1286700	526390	712490	1324000	1641300	860500	864810	1181700	1419800	1259800	915690	588910	1108800	1798800	839610
357.147	1444300	1930100	912680	1421100	538570	1617100	956040	1070200	771660	769630	556310	603270	643930		1157700	487810
357.201	7711500	9696900	5234500	9707500	7273000	11319000	8613300	8668300	5077900	7838200	6005200	6937900	5077200	5653200	6406700	4360600
357.24	7702000	2639200	9661300	3868700	9975000	2349500	8545800	17175000	11278000	1355900	8655700	4179200	19492000	3636400	7067600	7299000
358.308	5419000	2179600	1558600	1673300	1119500	1636800	2466500	1409000	1605100	962440	4525300	2340000	1320400	924630	1281800	1361100
359.154	10392000	3964300	3794900	4175600	3287700	646840	661660	5759400	2332600	666550	2944400	1773700	4241800	1434700	1398100	2173100
359.17	996620	585000	485440		463320	368450		546870	431200	440740	634570	415680		391360	613450
359.219	5141100	608680	2560700	688670	2385900	403510	6481200	4509100	5776500		1617300		4901800	515270	28069000	2107000
359.255	1310800		995610	559510	1091900		534850	2089600	1482300		786050	463300	2135800	462800	1854000	777300
360.138	1668400	1705700	1121600	1206800	949150	368410		1016400	1070400	366260	929670	805810	560450	588350	450270	1043400
360.323	261940000	98644000	55917000	67141000	56352000	53238000	81802000	60856000	64843000	43273000	237570000	114020000	62253000	38587000	53569000	59880000
360.347	4584400	4860600	3343200	4013200	2876100	4305500	3955900	3178900	3341400	3512500	3535600	2943400	1798100	2577900	3418200	2417000
361.009	1285600		1610200	1883700	1415500	642180	421560	2104100	1525200	833330	1219900	1502100	918660	1410900		1253600
361.219	661250	517950		543270	370940	766840	737670	584530		754330	565640	453600	377690	561270	1597300
361.235	1905900	1494800	1721300	1421000	971410	1136200	1390800	1364400	1293900	645970	805900	884760	1147700	808640	4465700	712670
362.093	2783900	1615700	675000	1451500	1210300			1449800	855030		677950	1024800	457800	660710		542490
362.303	4891500	1934300	1312600	1292700	436430	2501400	1662200	1217400	1147600	1255500	1330700	731150	741580	591460	1647000	1361200
362.339	1605000	931710	828840	774150	388760	457590	646400	551070	632910	383160	1176500	785050	454930	449760	497560	512240
363.25	8531100	4005300	2349700	3476600	4936500	4075200	4409500	3849700	2115800	2265300	5763200	4652000	1631700	1637000	3108000	1509000
363.287	608480	432380	647070	583490			534200	395270					440640		590530
364.121	13687000	20841000	5337800	14502000	11461000	1988200	5859500	6740300	14222000	7494900	7346800	4109500	5352800	6678700	12183000	10180000
365.105	1683400	1759900	1852900	1201000	571160	1105900	1872900	4468700	948200	385920	2121900	2465900	1593800	1097600	1502800	2105400
365.136	840010	875590	1758300	4903900	370970	574730	994020	815570	451880	395870	408640		467800		1019700
365.209		629930	976720	420140	1117500	469860	4557600		2475900		1147500	647420	1294200			991420
365.245	8789100	3429700	6980500	14474000	23477000	2938200	1301300	13358000	15206000	3882300	28231000	29948000	5383100	24375000	2001500	6703200
365.266	6325200	6477800	9012700	8379500	3726600	3146000	2541700	4921200	3575700	2297100	3219500	3317700	3169300	2811900	2575700	2729800
365.302	569230	454370	618450	657810			465570	530420	471880		376890	400880	382150	419530	542220
366.116	5948500	4145800	2810700	4380400	2920200	769510	709180	4191300	1890700	761050	2512700	1915800	1751900	1649400	1415500	1639100
366.23	584250	406010		612990	569680		793840			797550			380720	664740	434990
366.336	2112500		662710	521820	432300		2398600	770550		684500			372470	380190	7219700	404290
367.121	7882500	14127000	3182200	5168900	5285300	2285700	1813100	5009700	7991300	2281400	3432200	3199700	3582200	3463600	2247500	3622000
367.15	3941500	3002100	2194800	2819900	2234200	895170	566120	2344900	1427800	856610	1823500	1220100	677770	1669100	572620	1045100
367.224	8269100	525190	714520		760590		2044800	2477100	4904500		863540		4267800	483270	24999000	944610
367.245	593790	490380	1062900	694480			841960	606150	781690		449250		1778800	448490	8779200	1207300
367.261	2777200	736060	2246000	4702400	4961000	606820		4310300	2179400	770170	3971500	5187100	1675000	6712900	410730	1668000
367.282	681150		1073000	1425200		561860		3285100	1287500		1499800		441560	918070	826250
367.336	662090		606950				2632700	465530	1016400				1858700		9440100	894290
369.067		1135600	583040	1017400	427580				509440		514560	490340		558370		388730
369.18	785060	625240	899050	903870	493610	848910	1162400	664560	487460	704150	511130	582630	631640	525750	882270
369.199	1625400	978380	587330	692010	867370	701310		580230	820410	827040	1045600	633290		657150	961380	533330
369.24	3564800	860030	1595000	2782200	728150	1475100	635080	6596900	3894500	381310	3782700	370870	3386100	2321100	14548000	649170
369.276	709680		533180	848360	1200300			1256100	569530	419900	997940	1355100	473270	1337400		493070
370.295	1617700	1556800	639870	1427700	1373700	3017800	2133000	565810	3399200	2456500	1428900	552680		1630800	571070	1402500
371.163	2391600	2531000	1152500	1896900	857470	2042600	1420200	1649500	1177200	1498100	1035200	977540	867350	643770	1880500	705420
371.216		801460		746630	701250	943730	709150			801620	567120	575610			582160
371.219	826320		1504900	988550	564180		485820	790660	867160				1198500	412330	691740	483320
371.255	1193700	696330		762770	1218500	924840	397700	734550	767660	463450	566770		640810	417400	3321400
372.07	900520	636300	563700	930560	581000			651790			396480			478690		401070
372.103	13139000	7477500	3839600	4862800	4766000	850120	451470	7302300	3470100	1122400	3939900	2923600	2910100	2809100	1187300	2566500
372.311	900710	722360	688280	962090	681360	1069200	783620	598660	764900	814850	742330	641920	397550	636450	445870	405090
372.347	1370700	1162600	815750	1166600	1045400	1341000	2035800	899120	898240	1035400	852720	911240	654980	891530	930960	561410
373.025	742750	845630	867990	515580				624960	478810		438900	475690	374070
373.175	658510	704480	401030	763040		623870	479020		409780	435850	410130	377010			408040
373.199	643610		486200				1088400	613300	805640				737200		2016000	406640
373.211	2950500	1249200	409110	663070	1301600	2105900	699540	894770	2564900	2566700	2100300	1525400	684290	1061700	2955900	623870
373.235	1589300		1774100		2313500		2205100	2851400	2826000		2345800	680310	3679400	661990	4577300	1421200
374.303	2927600	1483900	1843400	1944700	775560	560970	1882300	1193800	1669300	1219100	2675000	2470700	1131100	825980	3368100	1464100
375.214	1223900		853920		412060		2573800	1114100	1613200	366250	544680		2270700		7198700	754900
375.25	3804300	3328700	3720300	3976000	3010700	3966700	4589100	3511000	2985900	2643900	3168300	2885700	3033300	2380300	5350500	2284600
376.318	8693300	4067800	2846900	3256000	2273400	1643500	4718100	2095500	5027500	2869700	8087100	5688800	2664200	2207800	6868700	2451700
376.342	880510		474400	420040	374060	644430	825800	574920	493680	399740	520060	435760	590250		1320100	475850
377.192	697800	2272200		1054600	1243800				876080	537010	646250			576380	427060	490560
377.212	438660	667870	513300	644210	476030	377620		395650	389210					423900
377.23	1359100		520850		400940		1229900	969590	697340	403880			2236900		5588000	552900
377.266	5552200	3329700	8411800	6825100	4257700	6721000	4456400	6547300	7541500	2755600	3546400	3298700	10167000	3814200	6180900	4600900
379.282	12993000	9622000	15987000	15896000	8018900	8364200	5585500	10840000	10697000	4080700	5710600	6044400	17143000	5601700	7582300	5503300
380.095	680690	1082500		613680	449750				654310		418200	515440			536230	510780
381.135	4589000	1935700	1820100	2070000	1384400			2705500	1073100		1343200	654750	1773500	749470	496720	877470
381.154	536680	450610			496700					498780	410010			428440	557180	382810
381.204	903560		578010		467030		3160600	467640	1403300		954450		787980		1819700	480480
381.24	2830700	709780	2303400	1127900	3741900		549920	3944800	5904200		4215800	1714000	3716300	1165500	1207200	2133500
381.261		448170	838070	571940	430500	383120		607020	502120				1595100		1259100	963650
381.297	10589000	6260400	41940000	74439000	5795200	31139000	3982300	329160000	61213000	4211400	105350000	5504500	22576000	43528000	37900000	3752800
382.061	4667300	5162400	2890400	4102500	3035600	505520		3116400	1763800	686340	1818100	1590300	1185400	1543400	511520	1334700
382.12	1067100	1179800	614230	863690	648640			741570	729640	432390	723800	651930		457470		698860
382.132	2341100	3138700	1082800	2131100	2864700		930720	1839200	4150200	1770500	2217700	1546000	1651400	2209300	4227200	3442500
383.116	64780000	129410000	43073000	69772000	54856000	20934000	20450000	101370000	84561000	44893000	49814000	50152000	33298000	63483000	31101000	50851000
383.17	6458500	3000500	1587700	1267300	2185700	3289700	1605400	2591300	3075700	4146000	4717700	2188800	1143600	4106900	8275700	3403500
383.219	2599400		459280		504470		1452500	1194700	2537000		490620		2074100		11241000	568960
383.255	1028600		637990		885250			1560800	1182800		665740	449130	1252200		756900	512730
384.041	670030	553320	638480	898060				518910			467960	460760				485580
384.058	1620200		1014500	1243600					696030		636680		477570	497600		437420
385.12	1537200	2864300	1057900	1583700	1150200	391680	447600	2366700	1817400	1074100	1199600	1297800	782970	1415400	584290	1012100
385.179	1174800	1411600	457450	1145900		1001700	737870	1048200	613920		546330	614610	567520	469480
385.185	5079700	3669300	1040700	1274000	2525600	3746200	1142300	1124200	3100800	4024500	4120700	2187600	568700	3656800	2332000	2095500
385.198	470330	553140			750730	1172100	1161600	826570	759160	707710	377140		533540	643890	622140	624520
385.235	2334100	1576000	2153500	2023500	843880	422180	971830	1259400	1197800	553060	737450	646770	1119000	676920	6503500	632070
387.25	859480	738830	670700	614830	896320	617330	473770	739990	760570	385870	643140		585200	365880	2095200	670140
388.098	3136000	2567800	1543800	2786100	1774200	380250		2599400	1088100	410470	1506700	1208600	1116800	1040700	494810	1101400
388.243	895020		637960	741930	523010			497150	517590		530970	489710	594920			424950
388.305	458820	686000		781300	400730	589750			532510	461890		422470		406470		448870
389.132	8696200	6339400	3355900	5682700	4999100	1407700	662210	5296500	2496900	1259300	4024800	2880300	1963900	3733500	866220	2007100
389.23	647030		1054600		728740		1056400	1039500	956690		750630	410070	1714300	395140		526270
389.251	767510	607530	584420	594470	396030	821110	823460	534630		549240			421650	501660	843120
389.266	1095800	1203900	1176800	1691500	1033000	764530	672150	995150	844940	768190	600230	569530	672430	580510	1016600	772470
391.207	1548100	3651700		1461200	2047900	397650			1624800	1237400	858150			886480		975200
391.23	726460		417330	428240		494610	602830			709400			392520		5465700
391.245	703890		778660	400820	529050		1420500	920150	940980		518040	620220	2164200	431970	2696200	793350
392.313	1597200	725950	876800	1058900	384570	553920	1548900	697550	1001700	622260	1147700	842170	1076000	402090	1818600	721560
393.199	3461800	1721600	1114600	645530	1363200	1509200	895680	1400100	2147700	2311200	2930200	1376300	722610	2487300	3909100	2061800
393.225	973750		648780				1953800	743080	964140				2482500	392400	5932400	913150
393.261	825480		1019800	431530			513730	608890	985640				1698700		2068300	590240
393.297	124630000	135300000	155300000	159510000	59171000	49872000	48368000	82671000	58633000	42453000	59995000	60677000	50443000	50585000	38123000	43755000
395.214	3608200	2458200	941950	869440	1692500	2111600	757740	666000	2167100	2790600	3022100	1602100	410820	2534300	1367100	1540700
395.256	1028000	665210	802910	799990	452050			646480	991480				1298600		709140
395.277		480350	1096200	901580		525140	536020	783560	862550		771130		579270	508070	676860
395.3	805700	821970	1148800	899140		463500		518270	437390			516830
396.077	10844000	7798900	5123500	6379400	5399300	913210	402610	6351200	3079500	1184500	3186100	2178600	2653100	2812000	1162300	2549900
397.235	808520		866760		1138000			864070	2743900		1560700	539770	1622200		982030	628700
397.271	981540	449370	2494700	4742000	543010	1639500	402190	13782000	4122600		6279800	386630	1699600	3158100	3337800	451790
398.326	1028900	958850	529310	1031800	835930	1195700	1017800	537720	1253200	1164000	863640	646630		1011900	507110	644350
399.214	1223100						1302300	649290	1702900		431940		1297000		3699300	517530
399.251	688240	487660	794570	616260	626800			770120	902780		496680	537190	552130		951290	439770
400.342					4439000	6276200	4438600	4465300		5411600		4480800	1244300		1702800	2678000
401.266	1387100	714720	784250	1055400	1318300	839530	779750	1723200	1126300	723970	1158100	1188200	877660	1034800	1178400	654210
402.238	799140	787390	548990	493770		441110	415200	597310		529040	522840	496290				496340
403.266	699840	472890	402680	412170	380270	552670	851650	435840		689800	430140			449560	566690	473450
403.282	795960		637850	491980				777000	442630		536520	410320	460910	476370	451830
405.098	935760	1550600	730640	797300	468880			1245900	1148100	529570	485430	588420		824060		675040
405.225			689310		439630		809330	452170	482680		517100		1194200		587680	474690
405.246	841080	557770	554200	759580	567710	848440	1003000	432710	509030	879590		474630	391640	429440	5505600
406.106	1425300	1402600	972900	1141500	1052100			1039500	557080	408660	685940	433890	526430	462400		602820
406.292	2214800	959340	651740	638580		1241900	896020	521850	699150	479990	543930		564630		862110	693310
407.17	1461500			477240	567250	803770		705170	682740	548430	563980	450950	730320	400190	1951200
407.24	563390		453460				1328500	653490	875880		382150		1923500		991320	520050
407.277	999920	913880	1983000	1256400		522980	514800	651580	644350	375910			458530		501110
408.308	28037000	9949600	9100600	8012300	1905900	12104000	9479500	6918900	5893800	4265700	8513800	4010100	3397700	2755100	8971500	6960500
409.292	619550	735170	1013100	954600		381520	596320	416750		401210					450680
409.329	453030		1551700	2217000	435850	635540		5875600	1439500		1945300		451840	907330	762180
409.344	2322400	1427800	1187800	2253500	2068200	912260		3008600	1246000	499370	1982600	2065600	1396400	1946100		1023200
410.256		1133400	628690		850160	1531000	1637200	806060	651860		719430	890420	770830
411.052	468280	3717800	2126200	3130700	1860100	438780		608700	1654600	749860	1806800	2010800	440140	1803800		1193200
411.088	2457700	1926800	1538500	1930400	1154400			1487400	663720	421330	1296100	990880	976640	848220	414420	837790
411.114	3501900	3180500	1618100	2503500	2158600	517960	409080	2550500	1190200	628360	1666300	1339100	947430	1700600		843040
413.049		1243100	738570	973660	695660				583430			718400		527560		393810
413.137	2631200	2862400	1227400	1950200	3192700	3209300	1053000		676980	518540	516110	441610		521150		530700
413.23	526250		590400		648860		402250	429900	1306700		685420		762700		426310	456740
413.266	39117000	42498000	51981000	52695000	22687000	20235000	26530000	27817000	24698000	16120000	20204000	19627000	20436000	16322000	19735000	17335000
415.152	1465000	1504900	722940	1269800	967110	1227400					458010	419790		503750
415.16	1210200	1791600	1092800	1566100	1170300	2060600	1407000	1579400	781980	1355500	918550	1114100	995400	922960	1034800	638780
415.282	4208200	6149600	1971000	2411500	3361000	2958700	908020	2791200	1967700	1215000	1530200	1481000	2359600	1443200	5997800	11113000
415.357	499100	819670			817960	1400100		809280	1026900	2007900	709540	485430		555910
416.135	1191500	1801600	1746200	1599800	841910	818870	455340	1346100	942690	656400	770020	848390	701510	779240	517150	705630
417.128	644370	427720			489550	468470		440780			670040			493360	405090
417.282	812860	743590	541440	817100		659110	1187000	551560	557780	932510	562380	439990	694350			402760
419.183	1484200	1593800	1084500	1262800	1035600	1677400	1534000	1568200	1180900	1347700	1406500	1216300	1146500	991090	1563700	842090
419.24	3155100	2856800	2339100	3592800	2566700	4786700	3793300	3034100	2574600	3231300	2428300	2066100	1360500	1792500	2799400	1063900
419.261	816760	588280	498530	483220	451680	686690	1219000	577930		580200	499740			467870	3300600
419.277	5111000	5855300	5081800	5701400	4268700	7133700	7368900	4893500	4020000	4562100	4444600	4175100	3235200	3161500	8619400	2985700
419.313	527030	668730	509050	611110		392590	418440	917480						384320	469760
421.307	591950	550400		477300				450610		452620			553790	460180	536710	454970
423.323	1704100	1085100	1592700	1159000	863430	902090	1896900	1693600	1387500	497260	1131400	1141900	4136100	693500	1801000	2181200
423.344	567800	644740	743070	937250	414460	527300	750330	889550	592080	421050	548580	418100		450840	712140	422480
424.342	2828400	4826800	3421300	2943500	2561000	4538700	5282700	4207900	3102500	6299700	3552500	3796600	1724200	4552300	2288400	5206700
425.188	660170	805450	613760	713910	793720	581210	576940	711670	486140	650050	611910	534930	459750	517720	417260
425.214	1146000	1385300	1500600	1311000	963940	1748900	3050100	1220600	1194300	1237600	885930	677670	888630	768870	3231900	969860
425.339	2783900	1231300	2627700	1162400	1227300		1419200	2480700	2014800		1496900	1115900	5842700	707490	2026500	2842900
426.358	4522400	6787900	3796300	5357400	4129600	7165100	7042800	4487600	4454700	6997700	4472100	5079700	1630100	5187900	2227400	4469000
426.467	746980	685720	577370	536120	622030	1111200	863930	625180	490290	663870	552130	736370		602600	483390	429230
427.157	1557800	1118900		680800	1074400	814430	409720	789460	1000700	990080	1338800	903640		924360	830870	600800
427.282	1025700	896240	1494500	1294300	515790	619550		797350	687340		490110		491420		429510	430130
428.373	1414200	2085100	1754300	2394400	1733800	2133500	2240600	2323100	1168000	2171600	1238600	1612500	816500	1815800	567650	1486800
429.261	476240		493070	637420			432510				415280	502900	405590	528780	530420	977460
429.372	1730800	10087000	2308900	41691000	12176000	27603000	5347100	3180300	1446800	13460000	5985000	3090800	610870	5458700	1775900	1047800
430.061	3040400	1867900	1152000	1233000	1104000			1723900	764270		971600	719770	689020	779210		578880
431.298	589160	519650	481430	591360		550270	1190800	624760		727520	489480		527190	602660
431.313	636820	627310	584130	461530	409430			637250	455760		505100	854930			429130	417930
432.269	1075600		1004500	1285200	841580				775020		732740	847890	822630			725750
433.277	525480	603390		654310		437300	982630			655430	429890	412450		483680
433.292	507970	642410	754200	646340	586230	641640	510940	674700	499230		464700				763400	394800
433.365	455510	609130	576560	789130	615560			716680	405930						420360
435.214	875540	819960	486740	979290	536440	745650	775100	773420	617310	894580	470430	594400		538780	789100
435.287	1778500	1549700	828450	1304100	2670600	1628100	658450	1662400	3079100	2252400	1075600	1103800	1272000	1730600	1202100	953420
437.193	118320000	119790000	69154000	116330000	92264000	144820000	128130000	114950000	78087000	93465000	106890000	100950000	70903000	71443000	97824000	59483000
437.235	667660	668200	3282700	781630		674380	708160	500930	441990		452860				892000
437.265	892610	667120	450670	623910	585390	884320		462610			447860		483520	481090		1055900
438.287	711630	718150			445810			560990	485980	802780	438650	403770	435760	512420
438.298	448550					514750	443390	628700	448810	439950		457780			696940
439.094	1392700	512060	794460	703400	584860			797430	489240		472720		662600
439.318	806470		580870		539290		730630	540200	447890				628810		660970
440.02	2830800	3318600	1765100	2649200	1964000			2053900	1125300		1194900	932140	768820	1013000		850830
441.128	4567900	2202400	1051400	765410	1647300	2874600	1210100	1915600	2617000	2979300	3984800	1898300	936250	3215300	5364300	2578800
441.282	4251600	2493200	3797700	7147600	5322700	3827600	4035600	6125800	4205800	3860800	4224800	4615700	2437900	4265900	1779300	2504900
441.297	6602700	7858300	7020000	9783700	3017900	2731500	4067200	4709400	4169300	2664400	3068700	3314500	2615400	2545000	2879800	3019600
441.334	1329700	722960	862010	741880	715310	433690	851870	1236200	946180	484150	732000	786890	1409900		1004100	835280
442.017	1661600	2062400	1223700	1575300	1215800			1251100	652160		767930	665290	559680	597080		481990
443.125	2783200	1660200	797210	533100	1181700	1753600	902730	1189100	1688200	1893900	2558300	1053400	589630	2184000	3505500	1577900
443.144	2850300	2198300	641920	658030	1593300	2319900	521910	533940	1959700	2327700	2938500	1478600		2599700	1124600	1306200
443.313	820010	924450	978050	1496800	1063200	567790	566050	1099000	758800	436510	511730	583330		650640	598160	667490
445.141	1901300	1597300			1132800	1486600		458360	1232600	1778100	1745300	1120100			781470	1020700
445.328	1080800	1192700	884170	1468400	1036500	528250	689210	1246700	768940	524500	558720	1109600	588770	697520	477250	864330
445.368	799110		1384700			461630	3510300	806850			610020		457990		940690	701410
447.293	1075500	703410	579030	850100	464790	756930		648660		777240	459060	461720		607650		412300
449.272	1036900	725750	556860	666780	495040	803100	1031600	688070	561810	1000200	523080	581940	547040	628290	6586300
449.287	2323600	2307300	1628100	2098500	1389400	2329700	2813500	1585000	1472900	1559500	1068400	1005400	1058900	806420	1871800	1010700
449.375	1157800	1684500	1207300	2250800			679930	713120	797790						861920
450.298		474690	755610	552380	504470	629630	993970			763850	434140		422830
451.157	4285000	2539200	1045100	981990	2292600	2509200	1252500	2132700	2824000	3280500	4545200	2242600	1081300	3802200	4383800	2847200
453.167	25215000	29814000	13451000	25410000	19985000	21199000	20051000	19746000	17072000	19044000	21689000	21185000	16185000	16163000	19226000	13831000
453.175	2573200	2397600	774880		1625800	2056400		1094000				1632500	817990			1317700
453.188	1629700	1543100	1146200	1389100	1009000	1971200	1814300	1455300	1054500	1359100	1385800	1338300	1788100	842100	1687700	887940
453.208	873680	913930	698810	1012500	485220			884030	480390			444010
453.334	1514100	1154800	561910					1107200	1194500		728210	2287800	460430	950290		452340
454.036	5643700	4645700	2878100	3620300	3132500	501410		3627200	1721700	675450	2182400	1539200	1599800	1634700	639330	1474900
455.313	4728200	4354700	9598100	6778900	1830500	1693500	2151900	2145300	2516900	1375000	1651400	1588100	1686100	1327600	1644000	1674500
455.349	2282900	2280600	2994800	837970	2202900	1511200	2005900	2615200	2854200	2503500	1498800	1691300	1255200	1384700	1252000	1547200
456.033	3737100	3001800	1847200	2513900	2096300			2271900	1227100	576830	1200400	877960	1052900	1053300		864580
457.233	4055000	806170	1059700		864240	478010	589190	3139400	447560	560430	646510		723940	711190	3608500	1873700
457.256				848310	753120			636450	766870	487710	553580	533700				434360
457.329	1954800	1237600	1203100	1988900	1234100	1168400	985830	2029500	1053700	526540	815380	869810	1080800	851760	962600	879770
459.248	9831300	5066900	5280500	6548500	7424200	4602700	4497500	6642600	4293100	3334000	5631900	4921100	6075700	4876600	3799000	3721200
459.308	744910	1091500	879240	858320	992420			759410	660970		452000	442170		576500		763620
459.344	5220000	1720700	2959900	4527200	2852300	2688900	2955900	6922500	1685400	1079300	3010600	1696400	1562400	1941600	1954200	1369100
461.186	1683800	1146700	532030		833950	1167200	619570	980560	1174900	1401500	1799000	937160		1516900	2062700	1331600
461.308	1408700	1399800	783780	1139200	884720	1156800	1532200	958360	648560	1265100	751450	708370	848640	963660	1744200	510630
461.324	1056400	1400200	1241300	1522200	1313900	718490	548480	1268000	1038400	572340	444790	659140	579480	507460		650790
461.36	2064500	1074800	1158300	2254000	1528700	1586700	754430	2670200	763150	694420	1137000	664110	758140	573310	920970	585890
463.202	1068300	1300700			749570	1194300			1266600	1441900	1174300	787460		1198400	602330	691650
463.288	1095800	732460	569570	784050	612940	895340	1214000	684820		1052300	643500	531950	576100	512520	4901300
463.303	6683500	7687000	5866200	7247500	5147100	9918400	9857900	6274000	5279600	6583300	5828800	5333700	4223200	4228900	10183000	4418000
463.339	1212200	1212200	1500100	1605800	1117200	627200	616590	1331400	1014200	582770	481970	527960	504390	525680	583700	577110
464.314			848650	815600	855290	1231800	1860800	962300	626710	902900					997250
465.282	4556000	2827100	5468100	8511300	5033300	4568000	6371500	8494100	4905000	4616300	4833800	5080400	2244600	4005500	2963800	3719600
467.298	1895400	1548200	2121600	3601900	2089900	1872300	1866900	2928800	2103400	2114300	1971300	1836000	1076600	2048600	948100	1136900
467.313	1126300	1127600	1065500	1457300	1218000			888050	713220					513840		758910
467.35	904500	935680	680340	917460	852850	704400	650390	1221300	683660	566330	786400	705700	493890	810460		469790
468.308	6040300	4330400	6571600	4758000	4354800	5077100	7176200	3404300	1793000	3689600	2817100	2643000	1706400	1917400	2970400	1306700
469.01		2541700	1430800	2168900	1025400			535580	1124000	637420	1103600	1177700		1206700		984230
469.047	1665400	1477900	1371800	1382700	893420			1292200	601310		828950	845660	773930	683340		606480
469.329	25152000	24828000	66116000	48968000	9265300	5649600	6782200	10971000	6426400	3553900	5775900	5884000	5040900	5334200	3011400	6237500
469.365	35490000	37127000	22972000	46297000	36083000	29174000	25630000	51588000	21052000	22537000	32089000	27362000	12700000	23926000	6723400	14576000
471.218	5746300	6159400	4549900	6094100	2806100	698640		5266600	2692000	1036700	2600500	2313300	1596100	2305400	890860	2055400
471.308		518440		675210	661730	490060	716220	730620	739190			508000	490580		1223100
471.344	2919400	2919800	3574300	5671300	3491900	1739100	1820800	4486700	2137000	1005000	1842300	1972200	1837600	2043800	1249800	2750200
472.303	4324000	3629200	3790500	5770100	1039100	1011100	2341500	20044000	1022900	2768300	5805100	2143000	5415100	1623900	2030600	1370700
473.36	4404500	2152200	3408400	3425100	2453100	1054700	2388700	4625500	1787900	668650	2159700	1974000	1418500	1507300	1021600	2056000
475.324	1776000	1689400	1262000	1851100	1045600	1707300	2320800	1307400	1049900	1679900	1012100	989140	995730	1461300	811810	877740
475.339	799260	821820	785420	891180	741520	587520		1138100	707860							471910
476.275	1636000	1495700	2169400	2411400	1669200	1403700	1383300	1903800	1144500	1094300	1695700	1699200	1245900	1214800	596420	771270
476.314	598610	667180	950440	898220	626560	1201200	1923000	503090		969010	567250			529230	531780
477.303	902010	738730	784190	659880	514950	738400	940140	671720		746640			481590		3081700	455490
477.319	835890	1111800	1035000	996800	1034700				917780			477480			709640	494240
477.355	776630	787210	596170	945960	578950	599020		738650	623330							460930
478.189	1920000	3355200	931860	1673400	1365800			1995100	1167300		744730		575970	773870		487810
478.293	667390	1140600	3013300	2051200	1248000	2029600	3235900	1904900	456470	1564400	868560	770940		488790		570690
478.329	38476000	29131000	41893000	34521000	33726000	59868000	79676000	26864000	26140000	40381000	25274000	22077000	23998000	21287000	59809000	19323000
479.184	1587500	1453600	1161300	1327200	566760			1411400	662440	463410	748350	600970	457210	651720		690690
480.345	5089200		4934000	3221500	5367200	7275000	8266700	6398400	4639000	3688200	3572200	3178500	3768800	2148900	22750000	3546900
481.256	624080			1017900				959580		512820	604250	571220		535980		434470
482.324	3670900	3331300	4975100	5261200	3583900	5784400	10171000	3789400	2085100	4820000	3203500	3368100	1882700	2484900	3477700	1822500
482.36	7721800	3787100	5743700	2999600	5251600	6204400	9977900	5580600	8682100	4544700	3381700	3099400	5625700	2384300	40131000	4523500
483.248	1897600	1316600	2250200	2199600	2634500	1431400	1824900	3148000	1138800	986640	2030200	1822300	1068100	1275000	584680	1301400
483.344	2155900	2044500	4596800	3426300	636340		1171200	1403400	869850		562840	760550	818480	591660		705060
483.381	967090	10074000	697320	39756000	14296000	13090000		1951900	872300	7113900	6357600	1893500		5740800
485.264	846900		733380	894960	1056100	689790	648080	1011000	573020	650660	855450	655760	864270	734270		526670
485.324	1105600	1162900	1083300	1502300	1640300	659910	653150	1615600	884230	484590	552390	583140	545240	631690	587910	807450
485.339	1589500	2188500	963730	2378800	1946100	1056200	962480	1904700	941820	1027300	1644700	1337800	677370	1250000
485.36	24519000	8112700	23938000	7822200	12250000	3952000	29515000	34581000	14727000	3369800	16207000	13519000	18087000	8408300	9948900	20434000
487.279	1586200	982920	1272800	1520700	1522100	816060	578780	1655500	785940	522810	1401700	1224200	1120400	869500	663140	745190
487.339	2955800	3401900	3381000	4160600	3586800	2063800	1555300	3736500	2257100	1346500	1707100	1511600	1511800	1710700	1317200	2620300
488.298	614970	811320	592240				554440	3754200		989390	1398500	795020	840020
489.282	2219600	1902100	2248500	5521000	3964800	4581400	3097100	4477700	3076900	4483600	3893600	3933200	1205800	4338900	856090	1426300
489.34	1047500	903360		1077800		1003600	1230400	736950	599120	812640	668850	558870	688310
489.355	3305800	3764500	3760700	5371400	4068600	2492800	1848200	4650300	2520000	1473400	1961300	1646300	1732800	2058400	1633900	2602200
490.29	23667000	13063000	15297000	15401000	15347000	6725400	7273300	13876000	4628400	5147900	10189000	9063300	7336500	6403000	3168000	3391200
491.371	3071000	3993800	3778600	5468500	5062500	3070100	1845000	5950400	3027200	1906100	2005100	2116200	1291500	1667500	973400	1836300
492.345			663750	911390	686900	1061200	1829300		518080	907790		604000		480030	1169600	549040
493.2	4865100	4880000	3558800	5159500	2718800			4554400	1954600	765080	2389200	2321300	1340100	2009600		1600300
493.298	779380	589780		612020	552290	641990	863750			870430					4188800
493.313	2152000	2382600	1992900	2105100	1049500	2669300	3125200	1746800	1539900	1651400	1168700	1042000	819050	832070	1914600	912930
494.286	1027900	956340	772490	1680300			553030	5297000		680280	1359200	603130	1284000
494.324	9055500	8625500	12192000	10246000	7439900	13598000	19152000	5033600	5041700	12228000	6648500	5433400	3474300	5252300	7437700	3320700
495.152	756600	932870	687090	1016900		1263400	854400	674080	570440	744890	577450	573430			553500
496.295	1195400	722380			854570	1590600	1858900	579700	520840	845360					1567200
496.305	1317300	1008000	1214500	1210200	1223900	1978900	2398300	809050			913240				3177200
496.34	573000000	368540000	569380000	469810000	464230000	908720000	1036300000	359440000	344980000	595370000	327730000	271070000	318190000	252220000	1194200000	234830000
498.309	904460	896600	656440	841170	777460	1067400			545150	916660	539750	621220	495190	724970
499.347	1272800	1077000	1714100	1251100	1160200	2399800	2917100	1108100	817360		979890	687250	853510			649150
499.376	3302400	1548300	2241000	2765200	1989100	1191600	1886500	3155800	1237100	554840	1727200	1257200	958730	1018100		1393400
500.275	1816700	2917700	6274900	6099800	3387100	2188800	3114100	5547300	812050	1646000	2359000	2414700	539290	1376900		1284700
500.313	729740	1015100	843260	1040900	584000		1544900	819170		1402400	632440	583490	593120	696300
501.084	973530	593740				535070			573220	573470	856400			662610	946170	637910
501.167	1086400	1197600	930600	937410	526530			1122200	515030					555970		450840
501.334	1884200	709380	1544300	629700	877520		2070900	1740900	998810		1097700	862750	1423200	589520	793540	1521900
501.355	1391000	951130	1391400	1084800	569700		1679700	1306700	824890			894180	983680		1233000	909310
501.391	1575600	738620	1230000	893700	722890			1312500	747700			680520	510460	561840		476230
502.29	935770	1186900	2298000	2468900	1453400			2474900			1193800	1114500	583010	808770		545220
502.327	12073000				10175000			13285000	7589900		7408500	6297600	7152100		15887000	6692800
503.371	3203700	909710	4528600	931070	911210		6132500	3375000	1458200		1348500	1213200	4671400	728270	2400500	4135400
504.306	14375000		11167000	15602000	11689000	7337000	9673400	12618000		6030800	10011000	10067000		7568200	3497300	5135800
504.342	22223000	7351500	8112000	6095500	11417000			13150000	15559000		7853000	6823100	13517000	5495700	31738000	8366500
504.675	766890	1085000	804540	1185200	897210	599830		1049900	491170		695320	848420		593350		471680
505.335	1255900	1080300	805430	1341300		1136200	1662100	789270		985250				688940
505.351		1685400	1856800	1899500	1887700			1746500	1507700		1351900					1527900
506.36	10134000	6950800	15827000	11158000	9694600	17266000	22165000	9249300	8138300	13403000	9146100	7792200	7839400	5857200	30274000	6881600
506.626	1037200	2024400	1670900	1734600	925050	1037500		1017400	1138200	697610	763100	921670	724680	810570		706200
507.248	661620			660280	666460	822800		679800		517900	635440	624430		648220
507.315	1047100	929970	713930	836780	575860	898110	1194700	626910		772270		545740			4123200
507.329	6424900	7372400	6072400	7006600	4564000	10130000	9754100	5654900	5004500	6482600	5312900	4867800	3435200	3559800	8572600	3870600
508.376	5077100	2095600	4967300	2419600	3658400		10166000	4097100			2823000	2037900		1751700	46348000
510.355	6696600	4932300	10245000	11828000	6836400	14249000	21543000	6072200	5154700	10991000	6700600	6247500	6188700	5330700	11140000	5305500
510.392	1982500	1023100	1746300	1093500	1772900	2158500	4132100	1846900	1859900	1254000	880130	727540	2024100	549490	14925000	1483200
511.334	940870		659230		821420			736150	537540		943950	616380	779890
513.282	621820	860590		1503400	1111900	1711500	996450	832310	1126200	2007300	1784200	1399700		1155200
513.355	1750900	2013600	1837400	2515000	1975200	1256200		1989800	1424400	806930	812060	552400	837400	702010	917200	1338200
515.182	3364500	3738500	2163200	3654800	1672500			3133800	1303400		1880000	1801200	1037100	1456500		1305600
515.371	2439000	2930600	2523000	3495700	2632300	1795500	1322200	2736100	1774200	874620	1423600	1124600	1172500	1479700	1116600	1644000
516.306	36124000	25937000	25963000	30415000	23144000	18340000	20163000	17965000	13702000	17301000	22872000	18417000	12365000	17962000	9416800	9221100
516.342	1003400				1041500			959470	611360		596600		743930		1077000	580750
517.386	2501700	2326300	2828800	3313400	3164400	1694600	1770400	3834400	1814800	886920	1854100	1552300	1145500	1374300	857110	1701600
518.245	1361300	771030			744770				570360	566890	731970	703930	985020	620600	812440	453460
518.248	1482800		613460	966620	1033800	627420	598720	887190	705720		850880	556990	916600	762690	804440	642900
518.252	1521600	801940	828890	891100	1111100	886550	728510	999000	904760		848900		898430		869210
518.255	1690600	793750	796820	1043800	1082600	740250		954260	718710	698730	980680	923450	1204500	990080	1111000	736920
518.259	1880300	912790	1020200	930270	1334300	884250	761090	1073900	944380	608750	1162600	855550	1103200	969210	1143000	754010
518.262	2307900	952410	1026800	1017600	1444400	964250	843460	1360900	988790	838760	1124700	1131700	1421200	1095000	1274500	656020
518.266	2723600	1316100	1245300	1836000	1679100	1254000	1085000	1607800	1155800	804720	1445100	1022100	1537100	1114800	1341100	813010
518.269	2964800	1386500	1536700	1549300	2126400	1263100	1219500	1735500	1381100	1305100	1633600	1366200	1600100	1604900	1579200	1122600
518.273	4023100	1684400	1423100	2229900	2719800	1870900	1411300	2265400	1795700	1124600	2019700	1685800	2446500	1533800	2041800	1194100
518.276	4090400	1439200	2387700		1984600	1217200	1209200	1442200	1336100	1154200	1664800	1470000	1826200	1904600	2022900	1378600
518.28	4423200	2190200	1887500	2655200	3023900	2188000	1709900	2787400	2201100	1600400	2332600	2079200	2951900	2133100	2502100	1608900
518.283	5277700	2387000	2551100	2969100	3568700	2449000	2072500	3033600	2322400	1842200	3108300		3237600	2609000	3416000	1846000
518.287	7557100	3379500	3237200		5136700	3432500	2831000	4491000		2618100	4074700		4617400
518.321	2398600000	1147000000	1229500000	1384400000	1673500000	1153900000	967410000	1447600000	1134900000	827550000	1374100000	1113100000	1521400000	1194900000	1438700000	828470000
518.38	2209100	962160	1015700	1278200	1453000	1043200	781080	1359400	990990	743680	1008100	1113800	1637500	1218800	1403400	847140
518.384	1828100	916330	1019200	1044700	1328000	894450	912980	1249500	1106300	750590	1208100	965580	1056900	958740	1164000	748970
518.394	1408600				891170					545410	725460	655250	891410	818900	866160
518.398	1370300	709490			826410	687920	575450	774960	763280		719830	664470	717400	601110	833200	490410
518.401	1047500	583090	610490	780470	919850			787510	548240			545430	817750	639890	686770
519.402		1143000	1652100	2325100	1322700	1001700	679740	1619400	822600	669310		718120				748680
519.438	2286600	3542600		1204100		611990	1009000	1250000	1897800	733910	648520	1138000	2053200		1851500	1262600
520.34	117140000	96536000	284300000	184350000	169390000	296580000	510150000	195390000	91207000	184380000	121420000	100210000	55181000	73084000	178890000	92513000
522.257		690570	1357900	1432200	791690	700660	927540	1392900			589030
522.355	73923000	67824000	133510000	109930000	90853000	170970000	191680000	74221000	58484000	129820000	63395000	53067000	54167000	52532000	201460000	42186000
524.275	1802300	3181400	2393800	3648200	3135800		2008100	2839600	1348200	2370500	2472800	2453300	680830	1819700		1070000
524.371	227330000	122820000	307470000	218900000	172690000	338060000	396540000	171060000	133340000	252560000	152610000	122920000	149620000	93547000	743060000	102700000
526.329	1625500	1264900	2096800	2110800	2730500	4437400	4228600	1499800	1282100	3435600	2153300	2185400		2081000	941380	1005400
526.519	3748400	4470300	4499200	4965000	3944100	9792700	7785700	3922800	5145000	6403700	3010500	3697700	1392300	2739800	2247000	2259700
527.407	1004300	967990	963960	1633200	1016600		536620	1407100	726790		890350	878160	544780	709710		970600
528.342	2253500		1308900	1149700	1555900			2291900	1471900		1518300	1038000	1891200	815120	5621400	1420700
530.322	3881800	2551000	3291900	4071600	3504900	2446000	2344700	2958200	2133400	2604400	2905000	2735600	2476000	2482100	1161900	1697800
530.358	17845000	5239800	9148500	5641200	10121000	4495500	7032500	12091000	14804000	3954300	7654000	5179300	16063000	4990300	44240000	8579600
531.367	1323600	1370700	1110900	1237000	1340000	921000	611930	1270000						906080
531.402	1063200		1349300	655080			1333500	1134100	516260				770280			637500
532.28	1501700	1231900	1126900	1149900	1102200		773490	744390	672980	674750	748360	722810	741350	843520	534480	521840
532.337	29959000	15917000	22887000	34103000	25198000	17661000	20660000	23762000	14728000	14744000	24366000	22290000	27604000	20210000	12988000	15091000
532.374	6343000	2157900	3109600	2085700	4458700	1833500	2810600	5053800	4154300	1205000	2603300	1614700	5825000	1708900	12776000	3154200
533.366	2282300	1812000	1427800	1857100	1334600	2317900	2992400	1369100	1166300	1929700	1214600	1196100	1379300	1343000		1035100
533.382	1256300	1709100	1315100	1844900	1592900	1051400	970710	1750700	857560		944900	1131100		1195500		1296900
533.454	3869000	7692900		1980000	1120800	998580	2071000	2329900	3809700	1452400	1435800	2236200	4521400	529370	3908300	2573700
534.296	77608000	41079000	42080000	44951000	48001000	21464000	24730000	33090000	29519000	19808000	35119000	28186000	41853000	29808000	30833000	21550000
535.346	859750	777930		731030		740420	1049000			959300	548950			589380	3242500
535.397	930090	1035200	1562200	1770400	1314500	1127000		1488300	811600		600860	523350	674170	628350		639450
537.34	3419000	3422000	2550100	3037300	1396300	4267900	4819100	2369000	2102800	2449800	1450300	1351700	1254500	1156600	3006900	1438200
538.387	704530		952260	1261100		997440	1738700	598090	596820	1027900	646200		860820		1982000	531330
539.37	914490	945440	895870	1272700	1236800	621470		1286100	570070		555920		722420		618410	759300
540.306	8433400	5559900	10490000	8075900	9389700	4189900	4841100	10068000	3693500	7574700	7418600	7214300	4200300	4512100	2152100	2623100
540.355	873460	720780		865680				742160	506460	722380			570050	643670		497510
540.426	2036700	2702300	1687000	1785500	1309100	2753800	2931600	1784700	1560500	1936700	1356300	1261900	1170100	944240	2211600	1130200
541.386	3163500	3567700	3354600	5388200	4716100	2409700	1499000	4399500	2429600	1410400	1553400	1469200	1425500	1541400	1284800	2434200
542.264	757150	611460		767300	710270			1098400		605090	720490	662490		542840		480450
542.268	1248400		1007300	1219200	1490100	875120	1061000	1735200			936680			736440
542.276	1213500	616750	942490	1318000	1559100		958380	1683700	661480		1192400	973730
543.402	3827600	4198300	3863500	5321400	4772200	2688300	1654400	4485200	2201900	1321800	1828000	1337300	1609700	1604200	1027500	2007900
544.337	369720000	206970000	294410000	354060000	402520000	265600000	196710000	348630000	190340000	218660000	280380000	217640000	275980000	249560000	300860000	131300000
545.417	1987500	2536400	2954400	4006700	3022700	1741400	1191800	2858300	1791700	1136600	1384600	1026600	1068800	991650	791440	1455700
546.257	722120	686380	790280	855770	919910	904450	600590	949280	585180	821110	821720	607210	530450	557210
546.283	817800		745390					761480			632890	538920	770230	606620	804080
546.299	2201500			1278900	1465500	868550		1660600	818170	793940	1290200	919150	1347400		1248600	729740
546.306	1966700		1178000	1448200	1419800			1654700			1501900	1241000	1573700	987900	1693600
546.31	2474000	882320	1397600	1501700	1944600	1034600	877620	1734400	1337000		1706200	1168800	2108200	1185100	2481000
546.314	2960100	1156700	1808900	1773500	2134200				1348700		2189700	1878700			2503800
546.353	992010000	376640000	652060000	648120000	718020000	399970000	302230000	768190000	453140000	344200000	701450000	525430000	821300000	458830000	854920000	334620000
547.433	1066900	1284500	970020	1659100	766630	552160	680800	973300	835220	537670		688630			708080	552050
548.275	1084600	1667300	1006200	1338900	2089900	2247400	1038000	1275500	1162900	2363300	1785900	1932300		1239200
548.312	1482800	920590	936940	1718400	1208600	964110	913660	1057400	654160	673570	1078200	1036900	1086000	807790	761750	777460
548.467	2385500	1628300	1400000	2732500	2159600	2601700	1840000	2138500	1697700	1878500	1837900	603500		1100900	706650	617250
550.329					820420	1338100	1007800		593820	1369900	980970	1048700		690970
550.386	1240500	812950	1601100	1791400	670870	1924500	3327900	1207100	1058900	1356100	1065000	760120	1387500	833200	6629900	1261600
550.519	5260400	6228100	7077100	8452200	6423100	12142000	11682000	7632500	5675400	7379500	5212000	6439800	1839800	3224400	3721000	4401700
551.341	1114400	989440		934490	774290	1216200	1487700	778870		1017200					5455700
551.355	8005000	8142400	6666900	8119100	5599100	12059000	11378000	6837400	5598600	7271300	5938200	5540000	4667600	4102600	10957000	4598500
552.402	774750	678590	1428800	1151700	858260		2029500	859020	968090		980930	1508000	1116900	763680	3946300	953520
552.535	1544400	2241600	2204900	2372200	1870100	4462200	3008100	1756200	2669200	3149200	1337000	1788300	558730	1481100	1029600	1087200
552.801	917940	1395700		1023900	642750			879740	748870	623620				556610
553.256	1989400	1760400	832320	1657500	1186200	1082600	1034700	1532400	998200	616620	1533700	1163900	865850	882380		638540
553.349	1006000	852740	778350		741950			1020800		778630	626640	609840	677820	749710		501550
554.551	2412500	2836800	2961600	3244000	1990900	6751600	4481500	3110000	4398700	5000900	2138500	2697700	1210300	2241500	2195600	1997700
557.381	1710800	1708100	1297000	1972000	2093500	896970	679120	2061200	1020400	763650	913470	833910	775410	1385600		1357100
558.295	21770000	12413000	22855000	22125000	23456000	8753700	13223000	24119000	10046000	8156800	17126000	13529000	10597000	11104000	7612200	10577000
558.317	5679100		7066700		3558300		6063300	8020800	5611200		2671500	798790	9847100		6350200	4961800
558.353	1455000		1068200	1722200	1098400	993110	674900	1119500	801160	571180	938240	864370	1133400	900770	951190	529210
558.39	1069600		633760		807800			641630	821940		711870		861410		4196300
559.043	1181600					832620			485550	752640	883840			614150	1228600	570190
559.397	3292800	3347900	2649300	4062500	4408700	2164400	1478000	3961200	2021400	1016100	2082600	1651000	1767100	2405900	1416400	2833500
560.311	12084000	7759500	10468000	11992000	11643000	4771800	4713100	8690600	6047200	5235100	8552300	6518600	9045300	7413800	7281400	4478400
560.369	2479500	1196500	2395500	3003000	1982600	909600	1100300	2322200	1456200	1006000	2538000	1932200	2714900	1649300	2066000	1327900
561.413	4748800	5457800	6327400	8538400	8505600	5095800	2723800	8065900	3737100	2346000	2767200	2101800	2382700	2606400	1852100	3745700
562.327	31695000	12860000	20865000	20901000	19867000	7442500	7733800	17801000	12491000	8625700	19083000	13909000	21092000	12863000	17059000	9949400
562.587	930340	1226900	1055700	1071100	736630	1013900		633850	588380	576840	755280	694790	578500	600820		529470
563.377	3109700	1952300	1486800	2515400	1701300	2747900	3058300	1645400	1273900	2544900	1517500	1444300	1729500	1830000	3136600	1252100
563.428	2280200	2305100	5100000	7512200	3778800	3311700	1586300	4904900	2076200	1197500	1415900	1257700	1226500	1439600		1515100
564.306	7619700	4661000	7371600	7666100	13720000	5462700	3851000	8295100	6701600	10120000	10737000	11104000	3633300	7359500	1099500	2410000
565.356	1371700	984590		1119900	880440	1224800	1383100	838890	636450	1159800	658340	746850		769510	5172900	587170
566.322	163580000	72092000	91970000	141380000	199840000	123180000	83191000	165570000	85057000	103950000	182040000	160150000	75300000	174450000	29087000	56252000
568.337	104310000	38833000	45456000	63598000	69115000	44488000	34690000	73191000	27623000	50255000	56373000	52192000	28631000	47465000	19416000	20031000
568.457	1140700	1110700	787340	989990	777170	1233200	1244900	684880	634350	1045600	794430	600380	572350		973390	554790
569.417	1147100	1207300	1202200	2176600	1605200	805360	591830	1527800	972930		683710	593650	689010			897280
570.354	10568000	4573500	6379100	7354500	6938500		5994600	8530100	4630500		7682700	5790200	6409400	7062800	9223600	4340800
571.433	880300	1138100	1426800	1445200	1660600	720600	574610	1175900	943030				543550
572.369	4506100	1892700	2945600	3691800	3161300		3004300	3779200	3183600		3302200	2340100	4864800	3072300	7064300	2364600
573.141	1705300	1599100	1196600	1721900	1021100			1792700	761380		889650	735520	618380	753750		483980
573.449	860760	987600	2246200	2587600		1234400	590090	2058500	928140	598150					693260	814600
574.265	1614300	1136000	1177400	1492900	1056500	1282700	1381800	851440	648070	940070	939680	885320	775120	626940	649200
574.385	2332400	1339700	2035100	2292600	2374600	887440		2475600	1843700	1108000	2189100	1544700	2930500	1484600	3160300	1751800
574.519	2186000	2728300	2055300	3772300	4035800	8127800	4496800	3318400	2862800	5914400	3697600	4401400	796170	2970200	673250	1429800
575.465	641390	640990	1500800	1317900	1109600	867850		1150200	689650						505710	509790
576.28	57080000	28319000	35608000	44918000	45465000	41156000	35201000	45484000	23061000	22531000	31213000	27308000	38327000	22359000	37199000	17588000
576.499	942750	726960		931900	894950	822270	750860	826050	579380	724790	724760
576.535	886530	1231400	712310	1203200	1061500	2101500	1569400	1103400	704190	1813300	715870	1109800		743920		600790
577.392	3752800	2711400	1964400	2861500	2328400	3416100	3995100	2176200	1694300	3078800	2030000	1713200	2222500	2270500	1865800	1413900
577.482		560900	1505000	1004000	802370	922170	690950	680490		639060
578.028	673490	614990		731470	563570	799370	872270	648530		694540	499900	506660	483330	608470
578.551	1389500	1633600	2000100	2083600	1342100	2937700	3308000	2090100	1619100	1991500	1244000	1629000	510190	988030	1202200	1333400
579.373	1357900	748790	766940	746510	620170	892040	1074800	590650		931490	616020		506650	520320	3845400
579.438		836340	1194300	1463100	1275800			758840	635400				1447500		2705600	872550
580.567		518710	537830	694670	507600	920190	699750	575180	811010	1113200		630100
581.366	4210900	3323300	2725000	3430300	1496600	4984000	4757700	2688300	2173100	2865700	1755900	1410500	1470800	1053800	3300200	1421300
581.454	1439300	1811900	3958300	3876100	2820500	1008700	873400	2230800	1204400	630410	1012100	592370	1137500	645990		1770200
582.296	5359600	2848700	3227600	4751600	6396200	2770300	2495200	4327900	2772600	3317600	5661800	4797200	2719400	5775200	1072200	2140000
582.316	4270600		2106400	685280	2900200		2456300	5286600	3984300		2451000	773210	4867400	642020	2666200	2175800
583.255	1854900	9197900		4225300	7093600	39095000			1344500	10958000	2557200	2570600		1884500
583.469	1047000	998740	2116700	1616900	1017800		482510	1130600	592870		559850	514040	537040	661680		941580
584.311	3640700			2139100	2423700	925370				1489600	1930000	1637000	1034600	1795900	772900
584.332	2634700		1207200		945130		962500	1920300	1168000		846050		1938200		2544700	666060
586.309	27051000	16138000	19653000	26560000	26488000	18338000	17389000	25252000	12815000	11556000	17134000	16398000	21170000	13161000	12268000	9894700
589.444	881710	982560	1391600	1770800	1480500	812280	649900	1348800	1014400		648360		483960	596160		692690
589.48	2378600	1588400	3548900	2722400	802890			820410	679220		483590	682700	1234100	518160	1046300
590.322	34317000	17639000	16143000	23108000	43003000	26123000	16387000	22450000	24002000	32185000	53283000	36524000	10578000	33074000	6395600	10598000
591.408	2169900	1559100	1337100	2014000	1272600	2310000	2334100	1430900	1016000	1873100	1264900	1079000	1363500	1519100	522440	927150
591.459	1035300	939340	1944100	2065000	1761000	1276100		1758300	1186400		770070	537700				998400
592.254	1790300	931060	1001500	1265700	1237600	780600		981970	638680	483600	965710	706860	1129600	514910	969900	508810
592.337	15987000		9986900	13538000	14853000	7476300	3862400	12188000	5747300	8288300	12983000	11074000	5410700	15434000	3619800	4923000
592.47			1020000		702260	1216200	1686200		880070	753470	687570	523410			6505900	696110
593.389	1132000	858130	615430	861170	688670	923010	1056400	592920		866540	528090	590250	714040	593480	2747400
594.353	5793600	2160700	2660200	3293900	4885600	2160500	1541300	4808200	2078700	2799000	4084500	3651900	2232600	4371600	1816400	1570600
595.382	6700600	5952700	4952700	6340700	4596200	9955700	8471000	5683000	4658900	6165100	4963200	4441400	3774200	3364300	9050100	3490500
595.433	773900	572930	1191900	2002000	1585300	583910		1217400	680500			548540	1046200		1668500	954360
597.449	2883700	2810900	7214400	9693400	9480500	3177600	1668200	5690300	2988800	1865900	2038500	1470400	1582800	1167400	1305300	2791800
598.519	613140	927690		912790	1511900	2926700	1432600	534370	965500	2484400	1576600	1408400		806840
598.755	979200	1664400	1129500	1888500	1201100	677310		1341700	935640		1126200	1298300	636360	826270		785650
599.464	2548200	2752700	7933600	7949000	7268500	2927400	1287700	5084400	2295300	1606700	1798200	1182000	1276900	869590	1047200	2226600
600.28	13025000	8306100	17430000	18624000	17999000	16146000	17490000	24546000	7132200	9256500	12925000	11544000	8110400	7518000	7868500	7708400
601.48	1523000	1520500	4645000	4186400	3061700	1320800	744420	2433600	1081700	749450	988450	778030	750770	765510	519290	1086200
602.296	6748400	4681400	6907900	9245900	8521200	7906000	5871000	8636100	3933200	5334200	5942500	5082500	6336600	4693800	6967100	3138800
602.55	607080	700390	702730	778540	808180	2310800	1399800	1011300	730550	1631400	720700	1075100		832730		546290
602.576	620470	718700	657170	847920	511340	752600		620130		488640	448920	482770	514560
604.312	15113000	6484100	12145000	14423000	12585000	9654300	7485400	14727000	6645400	6685300	11372000	9510000	12725000	6620800	11594000	5521600
604.573	1463700	2213200	2231000	2437500	1457500	2912500	622600	1957200	1173000	1358900	1491200	1411300	1182100	1212100		1049800
605.424	774620	522560		805730		785110	1015500	526840	493300	695900	503230		526150	504850
606.569	2145800	3276000	3142400	3460600	2102300	4201500	826100	2914000	1700400	1870900	2142300	2390100	1566000	1876400	832790	1278900
607.403	2204600	1753100	1224000	1625900	1322900	2075700	2179500	1251100	998280	1868000	1218600	1183500	1103800	1595000	2420100	801260
608.567	2065900	2955800	2793100	2985300	1816200	3700500	809880	2505800	1616000	1819700	1945000	1995500	1441600	1442100	624050	1129200
609.383	1196600	979610	554170	961700	758060	1410200	1702800	658930	795180	1348500	651150	641450	568830	762520	3990600
610.309	6765300	5192800	9720300	11332000	10984000	7180900	9022200	15374000	4275200	4783400	7421100	7223200	5060400	4800100	2758500	4710200
610.564	1028900	1517500	1537100	1603400	1092300	2059300	495090	1310400	824730	967690	1037700	1163800	769150	707300	438930	663050
611.465	592310	541760	1025800	667300	691500			531300					587490		659970
612.325	3703900	2780200	4114700	5923100	5439900	3849500	3156100	5495300	2507700	2827500	3416000	3476200	4052900	2998300	2593000	1893600
612.437	763600		646960	674720	707740		531930	846900	1259400		1051800	680680	935240	465720	4076400	1197800
612.604	572500	972270	783850	1063300	774360	568770		986110	456870		719330	728480		677110
613.444	1198200	909380	1562500	2727600	2562900	1162800	665240	2219300	902150	586180	694910	674150	839440	703900		1128300
613.48	2810400	1762800	3163500	2363900	877780	917050	555650	1148500	724150		782620	800690	1040300	1351400	1148500	737420
614.341	7226700	4009600	6857800	8539800	7781600	4515100	4201500	9465200	3994600	3414700	6401700	6023700	7656000	3797800	4350900	3296300
614.453	876460	679680	886000	778630	1458500	648200	623900	956320	1578500		998250	806000	728680		2981100	946440
614.601	1909900	2766300	2099500	2985200	1973100	1890700		2578600	1364900	982580	1951800	2290500	1340600	1703200		1214100
615.46	3095600	3192400	7446200	8530000	10825000	3549600	1893600	6891400	3075300	2059900	2347500	1541300	1637700	1241900	1766400	2994600
615.496	6382900	3417300	6947100	4354900	1997900	1713500	1062500	3009500	2258400	706030	1347600	1620400	3414600	2700300	2785900	1762500
616.598	2180500	3339300	2960700	4012000	2374900	2577700		3450200	1794900	1417600	2492400	2819300	1803900	1993600		1460300
617.475	4999000	5589700	16580000	16970000	20841000	8774500	3388000	15046000	5952300	4397000	4625300	2822100	2870100	2152500	2449800	5304600
618.596	1526600	2396700	2130500	2847900	2053800	1929700		2509000	1391400	785120	1840400	2141100	1256000	1336500		1254200
619.491	2489100	2158600	13502000	12533000	7808400	6749300	1637700	7655600	2565800	2297400	2094300	1443400	1446400	1005700	1307800	2395600
620.593	795040	1199300	830090	1391300	814600	839620		1310600	723590		978590	937240	663290	863830		481670
621.257	808040	866820		543500	654290		599440	668900		515240	486060
621.301	609640			567360	471040	632000		514910		452880		584910	587670	596740
621.418	3676100	2599600	1905400	2996600	2184200	3775300	3931700	2187700	1706800	3226900	1875400	1902400	1949700	2156300	1978000	1407500
622.544	519170	937660	1171100	1078700	617630	853810		762540	581350	677220	469500	676990	591990	594760
623.316	828110		655440	691700	859010	700760	1221500	739020	944200	495220	660260	611460	1295500	684720	1118900	675500
623.398	1069900	718700	565720	555100		902480	1004700	620110	529290	981550		609950		597390	2914200
624.28	3388000	2113400	2540500	4266400	5033000	5260500	3279000	4704300	2016900	3667000	4145500	4117300	1953700	3526000	1122000	1540500
624.54	787300	891570	801440	880590	487670			708040		532310	451810	586940	554910
625.392	3769600	2869700	2254400	2977300	1027100	4430400	4126300	2285700	1817900	2458800	1515400	1202100	1102300	902240	2466400	1240200
626.296	2212200	1191500	1175100	1907200	1742000	1711500		2019500	552180	1398900	1375500	1394000	716900	1063800		553960
629.475	2040400	545460	1518500	1124600	973030	512400	776650	1011700	1019400		494630		2013200		3114200	716910
630.335	1889700	860810	1112100	1048700	1198100	582380	799810	1363600	568590	529760	910170	746720	1620700	721300		531880
630.575	602750	734290	477940	737900	675990			599740	504410		501050	549540
631.455	653500		779580	920310	896070	574890		1021800	549930							458940
632.354	521540		912400				2133200	695170	656100				4189200		810850	1520800
632.572	717720	1072000	619890	986880	606300	546750		538320	481710		630880	712760		457330
633.47	770790	546900	1008800	1371300	1271600			1173400	652920							584660
634.239	8610400	4633600	6315100	7432400	6919600	7980500	5759700	6794400	3793500	3894500	4720300	4205500	5483600	3353700	5835200	2429700
634.309	1621300	1188000	1275600	2386900	2592100	2229000	1414300	2509400	1247800	1620700	2313300	2383100	1187700	1867600	437150	955750
635.434	3031900	2119700	1728000	2629900	1967700	3040300	3305800	1753100	1622000	2581800	1549400	1523900	1660800	2042800	761920	1121100
635.486	958380	725770	645180	1234100	858220	684070		1686300		464590	591930		576380			631570
636.325	1196800	560220	607620	1222800	954050	612180		1245500		650640	776970	662220		564300
637.415	862440	618270			594250	806870	980810		525510	866880				590780	2043900
637.48	1378000	751330	1801000	1006100	670200	591860		1086500	607460		698140	641730	557200	1190900	452910	603340
638.328	731250		1014900	1040500	678570	461280		724100	561840	664570	569250	447310		576490
639.408	4914400	4317400	3394300	4278100	3215300	6980900	6427300	3837600	3118000	4340100	3327400	3189000	2843400	2166200	6497600	2695100
639.457		547590	1399900	1743500	1799200	610410		1574200	450860		516770				438540
639.496	4474000	2360800	7250000	4517100	1431400	2345300	1492400	3258900	2112600	941140	1728300	1572900	2238100	4908400	1159500	3524300
640.604	785700	1223000	880830	1158600	700880				766050		629560	740210	626160	760560
641.059		845300			492580	509110	777020	601070	562710		596410				678340	467870
641.512	6246100	3816200	7476800	5957400	2096400	3204800	1442500	3388700	2931200	1053800	1705400	2081200	3281800	6021700	1443000	3110500
642.601	880130	1154800	788310	1211100	753550	452950		829840	560920		804390	819540	665470	683250		469600
643.285	566990		547730	711180	812380		581050	523160	506580	700350		669090	471940	685850
643.527	3472000	2380700	2339400	3509300	1295600	1605300	533670	1605900	1564600		709250	1134300	2104900	2439700	924460	1066200
644.011	11784000	18695000	9282700	14881000	11002000	18527000	17989000	13254000	12325000	15908000	9900300	10429000	8621000	8632700	15191000	9195800
644.268	5470600	3211900	3813300	6021800	5308900	3828500	3242100	5341300	2588000	2249900	3454800	3490000	4283200	2622300	2372200	2130200
644.598	604950	888380	527190	858080	528150			714890	522140		565550	574830				447220
645.299	977630		657990	561730	759030			740930	761070		585190		1359900	601810	509840
647.512			850120	1146000	515580	713890	1392700	1002200		663550	515160	686720
648.281				655390	1037300	1246800	798490	599980	451230	975210	1272400	918790	477500	698080
649.45	1393700	832120	667560	1135500	785250	1273600	1477600	970820	608620	1084800	700690	621670	668200	661880
651.43	1630500	1252500	917260	1122500	1126200	1391600	1730500	1158400	601290	1359200	687520	788540	792050	893950	1610300
653.408	961070	783360	724470	787830	496220	1227600	1348600	470250		1165300	674250	565260	493170	524090	2751000
653.475	1526600		917380	581700	454370		677820	1044000	595620				1511300	463740	2111800	790740
654.297	3025000	1959800	2647500	3366800	2696500	2728700	2864800	2751500	1496200	1506300	1776000	1662100	2076400	1283900	1960000	1015400
655.491	3830100	570200	1945400	1087300	875690		1502800	2253900	2081100			486080	3650500	759900	5426600	2058200
657.43	744160	477340	475840	678670	668770					626940			475530	529590
657.507	3573400	673960	1733000	912510	814120		1265000	1642200	2168800		526590		3450600	488540	4469000	1415100
658.239	2277300	1683800	3394500	3530000	3175500	3266100	3508900	4510900	1328500	1882400	2084500	1936100	1366100	1289700	1675000	1411400
659.287	7187900	6517300	2798200	7375000	3041300	6623600	5049500	3198500	2496800	3098600	5897000	2795900	2645700	4032100	4559800	4062700
660.255	916350	767540	1406600	1565100	1412800	1509600	1129300	1238300	650890	1007000	1073900	801170	1008700	777860	1249600
660.385	486330		1015700				1199000	695710	747310		587610		4354100		911660	1651000
662.271	2320800	1214300	2285400	2284900	1946400	1862000	1292900	2638200	939970	1070500	1662400	1309300	2082900	1116400	2028000	835790
662.328	738170		1914200	2892300	1398500	569100		2602600		696580	927220	503140		591270
662.531	493090	955850	849010	1016900	716600	1277900	614270	879380		628130	738480	730450		513120
664.268		715680			1377000		916680	1330900	622220	713900		823620	1350000		1210100	421650
664.344		562330	772000	1259500	748640	658280		996440			593920			450740
664.528	647220	1306100	1121200	1194600	943840	1851200	555960	1150700	734120	848810	860730	856710	638260	600130
665.445	2816300	1992500	1297200	2402200	1891600	2769400	2960600	1722500	1213700	2279400	1337400	1435500	1591600	1608900	1209400	826000
666.273		591120	616270	590430					506130		469570	473860		514300		931300
666.359	855320	580750	835930	1306500	839240			684380		488150	492830			682090
666.526	748000	1072700	1028500	1345700	741070	1708400		1088100	436470	758770	695840	860160	473950			537540
667.425	688310	564010				994650	683390		437780	675990			456000	469960	1917600
668.268	1525000	941860	1880300	2432500	2475400	1624200	1643200	3400100	898470	997170	1447600	1582300	1110800	1010100	655810	1010100
668.522	527740	603560	732080	751630		985580		560900	491260	665780	545080	509840
669.419	2645300	2040000	1618800	2281800	888350	3043600	2522300	1589000	1352800	1653500	1033900	864190	648020	634140	1533900	680410
670.283	748170	644640	626520	1244000	1138700	643570		1084300		710960	540520		571190		616220
671.574	1900400	1533400	6324000	2583800	2472400	3433000	5509600	4129200	1870600	1471300	3651400	2370900	1621600	1738600	2068300	1343300
672.299	1493700	788940	1347900	1569000	1388900	1034700	775040	1754700	699220	878510	1244000	1067000	1372000	675340	757930
672.561		934250	892270	1084000	784030	985980		940570	608080		704480	907520
673.528	1203900	998770	1889800	1825500	1082100	1495700	3109200	1887200	694290	839660	1237600	1479300	551970	664330	990880	751480
674.557	890340	1464600	992480	1670000	1059600	1345800		1329300	646590	750970	1010100	1228500	773450	683760		779270
675.544	6693500	6214400	10873000	12294000	7660500	10087000	16089000	8219500	5468600	10051000	8235500	10920000	3696600	4891100	6443200	4237400
676.557	832580	1012100		1249100	781550	1011300		1131000	593520					687500		666130
678.296	761400	540670	1126800	1528800	979290	1141200	1514100	1803000	453060			745170	491840		573370	560060
679.418	2043100	1087000	604100	1806700	1343100	1552500	912780	1567500	1235700	1111800	1246400	763900		781930	669340	590070
679.46	2929600	1999800	1590200	2810800	1784100	3151300	3044700	1783700	1343400	2525500	1439700	1381300	1649500	1960900	705400	1083200
680.592	526960	677200	637540	848820	671090	479690		714760			492620	668770
682.24	517950		639900	538360	871960	1106500	600410	707150		808360	778240	600990		655370
682.328	902810		878080	1168900	793740	565980	725970	1223100	452290	472470	655620		777310	441320	767390
682.589	1009300	1716700	980390	1945800	1241900	1050800		1764200	721710	693600	1336100	1478000	947710	1142600		979790
683.434	2472000	2285700	1780800	2417900	1778300	4074500	3563600	2232700	1701700	2223200	1753600	1649400	1512600	1155700	3099200	1192200
684.586	1498300	2160600	1497700	2670600	1531400	1507000		2217000	1265400	794100	1642400	1816000	1126200	1380100		1008900
685.436	12175000	12981000	6429300	12658000	18294000	15006000	13759000	16538000	14474000	13801000	16010000	16358000	9599000	9829200	9966700	10227000
686.328	657220	1038100		1589600	1020800	667350		1145300		660630	715520
686.583	851910	1574100	1047800	1825500	1081300	1163100		1487700	831510	589870	1125300	1256400		928800		730630
687.569	3747100	551600	1331300	801790	1348800		2281000	4455200	4406500		1050300	801280	7249500		6548200	2031300
689.56	2503000	3192200	5267800	5286900	3593900	4228000	7154000	3448600	2999400	4994500	3856800	5062200	1553900	2197200	3177100	2212500
692.198	2827600	1833100	2189400	2418900	2423700	2933800	2067500	2642600	1149100	1489500	1774000	1525400	2112200	1226500	2138000	1077300
693.477	1731000	1165200	717320	1498200	944740	1673600	1708200	1016200	754850	1536600	779370	690290	1065900	1042000		548880
694.195	2950600	1765800	2146400	2626800	2329200	3062200	1994200	2549900	1352800	1513900	1790400	1839700	1982100	1091300	1924300	857050
695.456	986960	647780	565070	809820	606110	1038000		780460	530110	859300			574310	699910	1130200
695.51	1796200	1441300	1924300	2034700	1668600	887040	969010	3275300	576250	468660	2081700	2098400	1099300	1197000		992510
695.574			796330		851880	968230	1262600	1368100	578930	699000	1512300	951940		615840
697.526	12968000	8256900	10677000	16953000	12826000	5278300	5437400	14306000	6729700	5302900	14728000	17490000	5480400	8266900	2051700	5001600
700.489	760860	642870	1366000	1003100	1025800			1318800			712550	763940
701.41	1675600	2066400	692200	1721600	2484500	1484900	1359500	1810900	2047600	1778400	2128100	2200300	1360100	1411500	1286200	1413000
701.56	13384000	12911000	17142000	14017000	13336000	18707000	30148000	17787000	9604500	11604000	14417000	15620000	7095100	7394800	17418000	8731700
702.227	2159800	1312900	1526500	2438900	2419500	1857500	1300200	2359700	1089600	929730	1536600	1403300	1970500	1078100	1214300	953310
702.647	1502900	2527500	1364200	2854200	1977600	1356700		2519300	1281500	873750	1583300	2284300	1497000	1576800		1421200
703.575	26142000	29967000	53943000	40154000	43577000	51584000	81197000	26788000	32075000	58374000	42978000	44078000	19518000	22005000	49359000	22754000
704.223		705510	839620	1628000			988530	1399000	688090			790050		551630		466140
704.524	545760	661910	900660	867090	634930	514770	766470				697360
704.644	1587600	2308300	1170200	2603500	1804200	1292500		2293500	1135000	849250	1743300	2237500	1199100	1546400		1040000
706.539	1184700	1846200	3741000	2126900	2260100	1743100	2882000	1275200	733150	1767100	1528800	1583400		745120
706.641	751950	1136200	723550	1424900	876510			1070700	698270		1032500	1150500		826700
709.471	1963500	1329100	930110	1580500	1191500	1864100	1805000	1178000	677660	1398000	854420	1066100	1003200	1138600	1018500	583540
711.542	4821800	3941800	5087000	7575300	5909600	2145400	2389800	6414800	3227900	2456000	6650500	7962600	2505600	3509100	962820	2602000
711.569	1976200				1084700		1335300	2714000	2103900				2225600		622790	730850
712.256	1634700		1074700	1826100	1503800	1226200	1294100	1538700	797240	524860	1155900	890000	1329100	781790		602470
712.675	1064600	1834500	763320	1743100	1338900	741170		1607500	1083300	679410	1180900	1627800	797800	1073000		816360
714.672	660650	1159600	591640	1356300	1019200	644250		1214700	960900		938160	1055300
716.197	763480		919780	949150	1077100	1294200	1156600	1438800		538820	708020		590680			466090
717.591		553080	988490	1030700	679320	1080700	1249600	562930	614260	899200	690320	854180		462410	625640
718.195	617300		927600	924080	1038500	1266000	1139900	1290700			622800	605560
722.704		954580		1052500	738380	606430		928660	612410			913760		613650
723.488	2225500	1367000	1014000	1877400	1491900	2129900	2202200	1362700	837260	1727400	945250	1013800	1256100	1209700	582640	566550
723.542	26591000	16383000	17454000	19045000	20219000	8476900	9906200	31474000	11415000	5838700	25497000	24334000	11112000	12086000	5332400	9625700
725.558	53513000	40691000	55924000	60055000	72874000	24436000	26778000	54152000	37737000	28108000	83742000	75368000	31912000	38520000	14363000	26348000
727.461	1157200	1104300		1047400	674020	1502700	1452300	773910	803710	880390		730500
727.577	1302400	1089000	1432200	1577500	1472200	1193200	1599700	1289600	1261100		1916200	1731400			983330
728.521	3531200	3450700	5200500	3995700	5141800	1219500	1586000	3477700	1171300	1112200	3815500	3215200	1924800	1696300		681990
729.592	3376300	3688100	5628000	3252100	4813900	5688500	7498300	3441600	2034100	2827300	3867600	4209200	1749100	1445900	3500700	1316900
730.539	4661800	4839200	5812000	5772600	4893700	5313300	9972400	3944500	1391200	3404300	3127600	3101900		1534500	1749500	1349100
731.607	1533500	1901900	4370800	1947300	1792400	3393200	3702700	1293600	1368800	2381900	1421700	1566800	724170	913480	1662900	618450
732.555	9712800	15639000	13635000	10033000	11135000	11117000	13978000	5372600	4800000	13469000	7063800	7198500	3080800	3963300	3661500
734.572	1398900	2037000	5026000	2040100	1238100	3321700	4438200	1337600	1860100	2462500	1214600	1240300	1064000	952910	2703800	953040
737.503	1685700	1005700		1399200	1036700	1412400	1207100	779860		1160200	835570	692080	957830	822570
740.559	1229700	1211500	1553100		1296100	780210	1180900	1060300	1126300		745940					868790
741.532	1285300	934430	1316600	1315300	1527600			736630	800250		1803700	1423400		779340		647790
742.575	1995900	2814600	6321800	2682400	2699500	5057300	7422900	4394800	2401300	2566300	1856600	2191900	1358500	929880	4307000	2374500
744.555	1716500	2472400	3281600	4308500	2531600	3299400	8780200	2428900	1187100	2427700	2172800	2316500	759380	1089300	1412300	1419600
744.592	1798600	3728600	6133400	2229100	2608700	4581300	5549800	2620200	2480100	2727200	1334600	1785000	858900	810480	4797700	2222200
746.571	1010800	1810700	2200500	1713300	1105200	1800800	2606800	848500	691020	2479700	778280	1077800		760000
746.608		1053700	2015600	877810		1642300	2000500	684430	1228800	1422100			773080		3072500
751.574	5945700	3682100	4931100	3950100	6205000	2523000	2086000	4884400	2016900	1166500	6318900	5212300	1927100	2329200	986680	1712100
752.521	12387000	7196100	7057900	9513500	9459000	2979000	3986100	7838900	2146200	2405000	6644600	5563700	2718200	3184300		2110700
753.59	3138300	1960700	4252400	2650700	2457800	1606800	1381700	2252900		1161300	2208300	2086200	1028500	1517200
754.537	24286000	23876000	17093000	17783000	22211000	7666200	8521500	11351000	6908700	8718200	14717000	13884000	5974400	7869200	2507800	3138800
756.555	18423000	14375000	26785000	18770000	16238000	17990000	80931000	18962000	14717000	16737000	14415000	11499000	13844000	7416900	18207000	12598000
758.57	181630000	219410000	402620000	262870000	179320000	416650000	835640000	172920000	155940000	253720000	127780000	129040000	102440000	88151000	663320000	150910000
760.588	28922000	54428000	79652000	41425000	27108000	73866000	73829000	23820000	32464000	69255000	17516000	21959000	22538000	23803000	57783000	17261000
764.558	4418800	4876200	7791700	4369700	5507900	3741000	4239200	9571800	4359700	2657700	3946200	4254400	2496700	2124300	3421400	4807200
766.537	5103100	4374100	4511200	7738400	5281800	2266700	4548600	5815400	1915600	2153900	4642400	5277600	1711100	2734200	1210000	2990300
766.575	6429200	9405000	11091000	6239300	8620500	12112000	11044000	8749000	7441400	8871000	5170100	6617600	3668400	3666400	7696000	6699200
768.554	3183300	3971500	3608200	5051900	3779500	3204400	4589200	2808700	1749500	3523600	2972200	3524200	1733900	2842700
768.591	5057800	10194000	9823700	6261300	6782500	15960000	16009000	5932400	7836400	12333000	5094300	6353000	3847800	4978400	11436000	5876400
770.571		1165900	1494300	1825700		1773300	4646000	1184500		1865800	1055700	980930
770.608		2393300	3098300	1491000	1223900	3118400	5151800	1410600	1414000	2162100		1032900			5692600	1813200
772.587	2406800	3208800	7577200	6351900	2504400	7724000	16278000	2917800	2892000	6370900	2461500	2949800		2444600	7965200	3886800
774.566	2834500		3439400		2076200	1035200	14642000	4038400	3727100		1301100		4065400		4064400	3468400
776.521	3726300	2624600	1986800	3563100	4760800	1849100	1771300	3394800	1121500	1449700	3649000	3310800	833080	1751300		784820
778.537	30124000	24515000	24736000	33679000	31676000	15024000	23342000	24494000	14461000	17436000	30212000	28663000	12203000	17458000	6921400	14216000
779.605	1262400	1218600	2112600	1159000	1051700	1038100		1272500	934900		1020700			865100		778950
780.465	1699400		1800900	1763800	1866900		1366000	1717100	1630400						1480400
780.552	801120000	610580000	759840000	706130000	741340000	406920000	519770000	669020000	581890000	342330000	561590000	565820000	425440000	437860000	556330000	609120000
781.054	2909300	3110800	5276800	3582600	2554000	1208000	1703400	2706600	2011100	1040600	1832200	1932100	1063900	1297600		2412300
782.446	1681400	2244000	2231800	2540200	1908800	3982100		2337300	1492300		1595100	1883500	1177800	1427400	1061400	1073600
782.569	193730000	259600000	300500000	234510000	224600000	471030000	530580000	157210000	196080000	381840000	162160000	178410000	128690000	191940000	189240000	116450000
784.441	1547600	2122900	1621100	2391100	1645700	3683500		2372000	1234800	1382800	1657300	1630900	1301900	1211600
784.587	57278000	83285000	153650000	95091000	47090000	151950000	264330000	51843000	54680000	114580000	37256000	39241000	41279000	39241000		54104000
785.653	1570200	2214400	2433500	2321900	1297300	4025800	5702300	1845000	1618900	2190100		1686600	1178800
786.438	1057700	1238800	1211000	1557800	1010400	2012500		1466600	907380	896180		1053500
786.601	50733000	81643000	218330000	94118000	41257000	146330000	213990000	59021000	60810000	108600000	35556000	47981000	37086000	34741000		60892000
788.557	10742000	14962000	12670000	9868600	17173000	10423000	4773400	12922000	10442000	8087700	10879000	13140000	4769400	9423000	2059700	7613300
788.62	2871500	6106600	6983700	5221000	2792400	8764900	9029000	3812600	4039200	10634000	2261700	3494100	2941600	2798400
789.494	1310500	1510400	775460	1387600		2214300	1914400			1738700				1196200
790.475	1324100	2313100	1257800	2534400	2076200	2105400		2443900	1318800	1004500	1883100	2164000	1251700	1255100
790.537	3070300	3218500	2484100	5224400	4659300	2483700		3931100		2123300	4496200	5160500		3360400
790.573	20813000	35168000	24644000	16896000	26794000	17893000	11015000	19631000	20801000	16024000	19422000	22440000	9897800	18236000		14360000
792.472	1494400	2550300	1548300	2913000	2087300	2514600		2695400	1330800	1203100	2142700	2444600	1399100	1625800		1135300
792.59	6924500	13432000	13843000	6943800	8644300	10972000	12862000	9394600	9397700	9337700	6679500	7427400	4007700	4311400		8308700
794.469	938850	1720900		1990500	1530400	1749900		1813300	1082900	775160	1330900	1635100		1111500		844430
794.531	4684700	1485000	6158200		2525700		11905000	5513600	5256800		2774900	1572300	11651000			7092700
794.567	13798000			24310000	11684000	10723000	13734000	15355000	12361000	10099000	12493000	14773000	10285000	13226000		15574000
794.606	5615700	15185000	15110000	8211600	8789200	23906000	23346000	7518400	10912000	18742000	6862300	7088800	4615200	6885600		8586000
796.525	30658000	37650000	42461000	31494000	26955000	11165000		18816000	18930000	11987000	22075000	20537000	12545000	17165000		20383000
796.547	43640000		31686000		22946000		75480000	49462000	39029000		18203000		50099000			32411000
796.585		4831400	5857500	5669400	2912700	8900400	10268000			8326200		4038100		4733800
796.623		4340000	4175100	2201700	1593900	7140500	7683100	1866100	2355800	4813800		1461000		1482300		2232400
798.417	791940	1756400	905540	1258000	1087100	1397100		1193000		857100		863620	698640	797120
798.519	2072100	2563500	2628300	2154200	1940800		1428200	1559400			1491500		1446500
798.602		1399900	2051400	1392500		2479800	3881300			2802000		1120900		1071300
799.668	828390	971340		907580		1846600	3536600	869090	881220	1591600		826590			2095300	861230
800.414	1053600	1470200	916610	1242400	905620	1361300		933860	869680		809720
800.503		2790200		2743900	1745000	2223900		2407500	1635900	1436200		2228100	1346200	1485500		1208500
800.581	4033100	1038100	5066200	928030	1971300	1270000	18555000	3889000	4122900	832840			5553500			4515400
802.536	35267000	41036000	33061000	40430000	62565000	26266000	22323000	30198000	31937000	41568000	55919000	56912000	14158000	31292000	4500200	15512000
802.597	2456900		3422000				8225400	3089200	3098900				3002800		4582600	2571800
803.51	1054000	1204700		1349900		2024900	1874600	961650		1499300				1056600
804.434	1215400	1053800		1324000	1194800	805810		983130	844520	799310	1191600	1005100		1161200
804.459	1251700	1543700		1602100	1844200	1149800		1269300	1193700		1732400	1586400
804.551	516120000	516140000	419690000	520530000	671750000	448040000	329920000	459740000	433250000	394310000	652860000	585850000	247780000	615700000		300620000
805.052	1555800	2533100	1758200	2335800	2683200	1129600		1297000	1336700	1127400	2730300	2524000		1680900		988770
806.06	2152400	3859200	3373900	3457400	2239700	1868800		1972600	1655300	1550900	2129400	2459700	1124300	2508600		1451800
807.067	2444300	4561600	6305500	4156200	2256400	1728700	832010	2868500	2431600	1811900	2334800	2764000	1306700	2816400		2027300
807.632	5106100	5108900		4792400			3378300	4978300			3326600	3754100			2620400
808.075	1951300	3062400	4321800	2581900	987900	1032300		1765800	1340800				812280	1831600
808.581	374720000	406370000	780150000	402460000	194470000	233370000	210780000	344320000	280880000	243890000	213640000	256580000	192690000	228420000	353140000	274740000
810.598	42550000	72621000	110690000	57773000	34679000	130510000	112540000	45687000	53081000	130850000		47204000	33919000	54042000		39234000
811.668	2887100	3908500	5025700	3128900	1806700	6392100	11548000	2766700	3719000	4382100		3375000	2902800	2751700		3351400
812.614	14013000	21161000	27774000	13970000	7320900		22968000		8923200					9366500		9023100
813.683	3669400	3934700	2149300		2403500			3107500	3650700			3303200		2576400		2721300
814.568	8199800	14225000	10583000	6499400	9635800			7365100	7829500			9131000		6569100
816.531					3155000			3415500	2659500		3027100	3399900	2466000	2851300		2003800
816.584	22013000	36789000	35588000	19995000	22812000			19028000	22543000			19357000		22192000		18518000
818.563	8181100	11006000	13274000	13584000	8539500	7038600	4589900	9222300	7114400			11767000	5837900	14288000		6633500
818.602	7452100	13904000	12786000	6859300	7141300	6800100		7679400	7615600	6563200		6564500		7009000		6954300
819.065		2512700	3045300	1803000	1119900							1787600	645410	2314400		913420
820.521	16193000	21795000	21045000	19649000	20570000	7896300			10275000	9473600		17498000		19693000		7916300
820.544	65248000		32575000		35330000		48735000	70342000	43924000		29208000		53149000			26679000
821.648		2081100	1273500	2132500	1395000			2071400	1350700			2317400		1527500		1086400
822.538		15484000		13056000	4685700	3236300				4473600	4685600	6113000		7799100
822.561	47852000	5542000	28332000	5610400	18898000	3273000	39786000	37965000	29672000		16162000	4734800	40677000	3609900		22604000
824.554	10376000	15931000		14388000	5895300	3581900				5063400	6842100	8747600		8304000
824.576	39360000		28987000		18044000		30485000	41616000	29027000		15649000		37141000			21882000
826.533	4061200	5314200	3033100	5456400	5741300	3351600		3293100	2537000	3100700	9489700	6613700		4281200		1479200
826.595		1734700	4446300	1755300	3737300	1375600	11444000	5970700	5894000		2981900	1209800	5307500	1021800		3335600
828.548	195250000	268760000	145360000	174890000	283260000	169360000	74140000	112420000	180760000	179660000	401260000	261550000	59987000	242830000	22206000	84096000
828.62	3537200	4306900	5319100	5207900	2838200	1574600		3581000	2502900	1371700	2733800	3155100	2241900	2663700		2013600
830.564	106470000	134390000	155840000	151060000	99067000	71810000		88526000	76646000	84030000	125730000	107760000	51417000	170420000	21268000	61817000
832.579	172460000	201100000	287100000	182640000	121720000	139200000		158180000	152660000	152730000	168130000	174730000	103730000	265890000	58584000	111160000
833.521	1859800	1913300	1131300	1934600	1290100	2708500	2443300	1162900	781810	2193200	1194300	1155900		1467900	950590
833.649	6962900	6418800	7477500	7018200	4212600	4854800	5526000	6984100	6320000	3655800	6350100	7746800	5686500	6447300	5127800	5606400
834.596	63475000	80256000	81137000					43446000	34818000	68522000		42613000	30732000		28800000	28618000
835.666			3005500	6529200	5327600	5420100	5033700	6403400	5585800	4960800		7283100	4897100	5472700	3421900	4503300
836.493			2526600	3126200	2597900	1433500		2575700			1920500	2550700				1249100
836.537	5861500	1855000	6416400			827610			5728700			2256800		1791300	2042800
836.617			10984000	6229200	3630300	9091700	7913000	4611900				5032000	3849200		6869800	4637100
838.509			63837000	41007000	36743000	17444000	18275000	33727000	17634000	9585300		26778000	20082000	15751000	8678400	25480000
838.634			1937400	1298200		2643700	2630200	1259500		3088200		1300500	1014600		2409900	1216200
840.498	844070	892910		798980	603270			791570	677150		417980	718390	419690			597640
840.528			12860000	6818300	5772300	3753300		4919900	4059300	2919200		5059000	4293100	4592700		3127700
840.589	2222400		3644300	2093000	3307200	2407800		2244900	4495600	3336400	4051300	3816300		2899700		2306500
842.567	1333400			2734900	1966400	2267900				2887100	3658600	3378600		3199800
842.604	2540700		5128700	2972500	2503100	2115000		2682600	3320100	2365100		2790000		3155700		3436300
844.523		10219000	5361100	6480200	7703100	4163200				5715200	9033700	7900000
844.545	31186000		10026000		19273000		19354000	24781000	24773000		18915000		19422000			11740000
844.619	1503400	2614700	3004100	1788900	1648500	1775600		1419900	1735900	1413400	1233100	1484900		1554900	1072000	2067200
846.56	22215000		11245000		12123000			21717000	14180000		10585000		19383000			10183000
846.636				729140	752940	883010	1016900			917540		726490			1129500	1114000
847.536	2194100	2184100	1704800	2325700	1468800	3087100	3470600	1547700	1196300	2668900	1142000	1318800	1191800	1748600	829500	927980
848.536	16363000	20982000	34280000	29029000	22803000	8411100	11327000	21534000	11037000	5407300	15081000	19480000	11954000			14805000
848.576	35512000		15126000		21281000		19582000	36626000	27784000		18997000		33364000		6191600	15798000
850.555	2924400		8091000	5138400	3881900	1931000		3880700	3270300		2598500		3291800			2310500
850.594	15038000		6215400		6472300		7902800	11865000	8198400		5722000		11000000		3234800	4769300
853.724		509830	1668400	613350		1131900	971900	916730			639590	597350
854.567	7912700	16198000	10927000	13763000	9402200	9529300		6995700	9017600	11137000	22343000	13950000			1517900	6911800
856.581	29346000	56139000	44290000	28925000	25827000	25392000		21714000	32733000	40004000	49138000	41889000	14259000	46846000	7385000	17465000
858.598	13062000	19082000	19512000	13338000	8747500	7241100		10555000	9147900	9972300	12082000	11643000	6995800		4057900	8174800
860.493	1299600	1412500	1813000	2225800	3476200	892260	783230	1538900		1408500	2744100	3008100
860.541	4288400	1609100	3083300	1125000	4624800	1421700	6769300	3855100	6476900	852620	5448800	1761200	4950200	1379100		3366800
860.615	4569500	5843300	3629600	3476000	3222300	2606400		4233500	3890100	3736200	3952700	4127200	2785200	5140900	1959100	2960200
861.553	1460200	1371900	1149200	1646600	977720	2167500	2003900	806400	748800	1658300	829330	819140		1097900
862.509	14516000	16605000	20563000	21203000	26796000	13680000	7657900	17548000	11078000	8954400	24416000	21660000	9599700	19571000	2157000	9557100
862.557	3668200	1456700	4043000	1627300	3124900	717240	4472400	4158500	4165700		3423500	1731700	5573100	1633500	1304000	3370500
864.502	3433300		4819300				1830200	4040900	2646400	2074900			2393600			2563300
864.525	8712000	10662000	17740000	12856000	7314800	5139400	3276300	7539300	4965200	3880600	6963700	7010100	5384300	7112500	2013200	5837400
864.571	5004300	1068400	3538300		3426700	850870	5507100	5747500	5898400		4500800	1220700	6082400	1121000		3648600
866.541	8565500	10346000	27067000	13279000	7141000	5054600	3401800	10626000	6653300	3474700	7643000	9195000	6389500	7086500	3366300	7702300
869.581	2665800	1647400		2136200	1611100	2702100	2686700	1389900	1444900	2179300	1281600	1251200	1494800	1738000	811880	1037500
870.635		904400	1068000	875780					934400		850690	926050		967320		1218600
872.537	6102500	9342100	10604000	12286000	14016000	5285800	4269400	9902800	5425200	4122300	12013000	12889000	5001700	9613100		5002000
872.576	11111000		3878700		6742900			8968700	9242800		9027000		6523800			3399600
874.555	4588900	7240800	10774000	8831600	5089300	2380200	2694200	5868900	3831000	2134700	4662300	5628900	4215100	4846800	832080	4392900
876.57	4602700	6853200	15694000	8633900	4622800	2324100	2334000	7055000	4282000	2107400	4566600	6439300	4460800	4399400	1442400	4696600
877.547	1987500	2263400	1743700	2354500	1516900	3155900	3122300	2244600	1286800	2798500	1248300	1545400		1919100	1201300	946290
877.726		695830	1750600	805870	478590	1830200	2882000	1408900	558360	955070	1225000	680600		783400	904890
878.549	1316800	611520			899310			1265100	1403800		1033300	821760	4891800			1724600
879.741	588260		2615600	1245700	1122500	3421200	3607800	1569500	849880	1595300	1790100	1570000		874480	909260
880.568	1567000	788590	2150000		1488300		3279000	2200700	2679800		1741600	783980	6132500		1231300	2800500
881.756		730960	1732300	1078500	723920	1876600		899720		949340	865440
882.583	1306200	727960	1417600		805730		2404500	1256400	1038000		965360		3555700		739560	1282400
883.598	2415200	1736500		1931800	1629700	2328800	2193000	1479600	1407400	1996100		1238400		1938600		1248300
885.575	860180	683340		798190	727900				593850	823710					855610	509260
886.51	4635000	7375300	5309100	5751400	9640300	4810900	2351300	4021900	4769100	4351900	12042000	8586300	2400100	7044900	587740	2707300
886.559	1018600		871120		892770			942900	963870		1222200		1236700			758850
888.502	1147100	1701700	1256100					782170			2779300		662110	1441200		807740
888.525	2211700	3536300	4910600	4239100	3385400	2172900		2430200	1681400	1691700		3370300	1594300	4439100		1821300
888.572	1936000		1343200		1365700		1350300	1589500	2280900		2094700		1838700			1151400
890.541	4318500	6085100	9510000	6522400	4688100	3756200	1472800	5230800	4173500	3308400	6346600	6244200	3668000	8242200	865280	3580900
890.591	1191000		845380		1059600		745580	1350800	1217200		1077600		1381000			747470
891.562	2786200	3160400	2167000	3195700	2037000	4421500	4307800	2110800	1796100	3846500	1634100	2012600	1750700	2609400	1069500	1341700
892.567	1741400		2258900	1158200	1674300		1433000	2248500	1296600	799260	1169100	1486800	2505100	1319800		1613500
894.546	531230	563740			532030		1269400	687780			769370	517620	1973500
894.584	570710	965070	682070	510690				480830				590910	1055700			765320
896.469	3808700	3720000	7476600	4529200	3896500	1841800	1777000	3633100	2194100	1174200	3295000	2908300	2058000	2258500		2429300
896.539	1949300	4041500	2680700	3260600	4866100	1945600		2310000	2611500	1828700	5938200	4926100	1714000	3647800		1432800
898.555	1259500	2409200	2597400	2610700	1977000	898770		1671300	1019500		2085400	2166400
899.592	1726200			1291700	1032800	1427000	1405900		746080	1713900	717530				773400
900.572	2121800	3634000	5211800	3925100	2685700	1738400		3265700	2507100		3275500	3999200	2145900	4607800		1996200
902.588	865280	1035000	1164700	939260	641170			1006900	808640		781700	985760	607170
904.568	634180	471520	716200		657460			918890	985080		1137600		1055000
905.578	2279100	2418300	1691400	2604600	1637700	3805700	3571600	1763700	1528400	3219300	1545800	1384500	1399800	1950500		1037200
906.496	1985300	2549600	4756600	3480200	2558600	1203500		2601900	1563300		2098500	2494100	1399700
907.558	1012500	1202200		1184900		1541000	1508200			1418100			720160		1301800	607480
912.391		2854000	1751000	2502900	1564900				1219400		1429900	1477100	1184900	1462800		1113600
913.607	2129900	1440400	1017300	1669700	1330600	1932400	2222800	1319200	1214100	2001800	1178500					846570
914.54	813890	1306300	1270400	819210	815020				944540	741390	1640000	1265300		1400900
916.526	1953300	2667100	5202700	3277500	2283400	1428500	2093400	2258000	1517700	889830	1663200	1746200	1242400	1359000	874160	1742600
919.594	1148500	1330100		1337600		1964400	2156500	913060		1352800	863720		869010	806240
920.469	1518700	1461200	2222100	2031100	2359300	1225400	626850	1555900	969810	998570	2373800	1912300	900940	1643000		961740
921.573	2071800	2319700	1389200	2181100	1439900	3038700	3396900	1452600	1344200	2744500	1387800	1536000	1423800	1776100	1063800	867480
922.485	766260	1011600	1861000	1073000		664680		575060				643240	530570	602710
924.501	768970	1042800	2869600	1077500		619890		865670	748450			743000	475340	605590		679410
927.622	2026300	1361100	926500	1477000	1106500	1619900	1687600	1264500	1019100		953450	1005200		1352300		804690
930.498	807130	969040	1184200	1243700	1487200			1180500			1272900	1317400		1146900
932.528	1752000	811180			1190000	904450	451300	737140	628180		966550	894110	729380	716210	516300	576890
935.588	3155000	3389600	2191000	3460500	1952600	4629000	4705800	2148600	1852500	3899900	1958500	2057100	2082400	2488800	969330	1527400
940.527	612830	652370	1355800	1238400	903520	792490	741590	887410	557170		1061000	853180		613590
941.638	1178500	664430	570770	718720		786870	1077900	451320	542870	808800	651990	541420		652180
943.618	956380	850700	766780	659850		677730	1122500	712930	657670	779490		548430	973110	766220
943.993	5872900	10425000	5188100	6928200	5985900	10754000	10458000	6624300	7562900	9702300	5966900	6121200	4815500	5738300	9126900	5716100
948.08		466550		1063200	801380	784960	832890	868020			1079600	903810		577890
948.223			519970	1166000	652630	779210	452370	949060			1343700	811920		469550
949.605	2830900	3205500	2140600	3507100	1991200	4264700	4494600	2222000	1899500	3537500	1770500	1880400	2082500	2308800	885120	1415200
951.583	1568700	1529000		1515300			1766000	1025100	1107600	1599400					1160400
954.427	832130	925500	2091200	1122300	885130	558070	616320	1019200	586130		972320	832960	649310	636210
957.635	1609900	1008700	725490	1255100	1105700	1354900	1457500	978090		1338500		838000	1073500		439950	600090
963.62	1561000	1816100	1258100	2091800	1094500	2643900	2660200	1271000	961720	1943900	1064100	1169000	885580	1388500		1048700
964.457	724340		1637300	1234100	1026300			1023000	479930		760110	668810
965.599	1933600	2098300	1512100	2070500	1481800	2697400	2660700	1762500	1182300	2546400	1363600	1479200	1278600	1597000	1099200	877360
971.232			597600	1007400	614920	766740		684090			612830	684120		530330
971.647	1246100	955270	638290	998390	824110	1280700	1201800	749160	733650	1084900	688110	718500		766470		677460
979.615	3118800	3654600	2498500	3824500	2449100	4761300	4554500	2263800	1825500	3842000	2136200	2102200	1946400	2725100	1330600	1731900
985.666	1021700	637870	474540	985640	658280		865900	718610	572990	1007200	837880		620850	781760		459470
991.674	3003900	1063900	2495200	1742500	2298100	4888200	6275100	1306900	1424000	2987700	1445700	1043200	1695700	1262000	6107200	830660
993.632	3482200	3367300		3900800	2288400	4945900	5349300	2380100	1723200	3530600	2086700	2162000	1831800	2317000		1467200
DI-FT-ICR-MS, Direct Infusion Fourier Transform Ion Ciclotron Resonance Mass Spectrometry. A, B, C, and D, BT samples; E, F, G, and H, LL samples.
