# Supplementary material for: Metabonomics Reveals Drastic Changes in Anti-Inflammatory/Pro-Resolving Polyunsaturated Fatty Acids-Derived Lipid Mediators in Leprosy Disease
Source: PLoS Negl Trop Dis. 2013 Aug 15;7(8):e2381. doi: 10.1371/journal.pntd.0002381 (PMC3744420; doi:10.1371/journal.pntd.0002381)
Supplement: Table S4 — Raw DI-FT-ICR-MS data of skin samples, negative ionization. (XLSX) [file pntd.0002381.s009.xlsx]

## Sheet: Sheet1
Table S4. Raw DI-FT-ICR-MS data of skin samples, negative ionization.
First sample group
m/z	Signal intensity
	BT1	BT2	LL1	LL2
188.23			284690	288390
192.08	273740			274330
194.045	282950			341160
205.33			780080	533790
209.078		274130	298590	300400
211.264			303360	294850
220.244		271970	283890
248.03	329400			278930
248.067		284520	273590
276.102		303960	282220
276.511		349970		356770
311.17	580000			9877700
317.346	301360		345630
325.184	845630		5270700
339.2	720600	1039100	5482000
369.126	344670	545450
397.157	422680	478840
624.547		476870	4517600
624.577	470780	801860
624.584	1675200	1109600
625.585			522230	471620
626.58			453650	579220
626.582	6450900	1036600
628.572		6020000	426950
629.577	786510	406690
630.569		4946800	1982600
632.567		2776100	2939400
634.563		1145300	1290600
635.524	317880	368910
636.561		468100	473350
637.561	335550		705340
638.554	487650			1233800
641.547	408890		588010
645.541		539260		1277900
645.553		445800	495290
645.565		442070	491000
647.539	349640			4319300
647.562		430810		468600
648.549	724870	394910
648.562		1465800		847110
650.531		593420	2917300
650.558		619570		1113800
651.556		436770		1203700
652.554		434910		1154000
654.604	718080			436050
656.555	406630			1115800
656.601	452190			1673400
661.533		2331700	414350
666.582			530190	516860
674.557		573220	551910
676.503		8352200		428000
676.54		333950		500800
676.555		425980		673100
677.54		414450		1004900
678.537			575520	1157900
684.526		322610		432480
688.516		723150	354860
688.528		1634400	613310	964610
689.495			496940	838680
690.526		976820	1242900	1842800
693.488			398000	446630
694.485	1599000		1559100
696.571	2646400			377540
697.209	617880		369470
698.479	535230		337940
698.543	436600		533410
698.636			797070	979820
699.512			456580	970490
700.478	373960			338990
700.54	1284800		944430
702.515	795620		390330	616980
702.537	1834500		1305700
704.514	736280			425400
704.534	1516300		1037500
705.494			668230	1261600
706.491	427930	362700	958210
706.52		760160		359720
706.531	857660		637140
707.491	325000		1032400	1715600
707.502		344790		363230
708.49			929770	1379000
708.515		393660	384180	669730
708.528	329570			449550
708.664			333450	460810
710.487			355490	609300
710.614			386940	421030
714.479			534560	800380
715.478			359230	849390
716.507			397360	728700
716.554			519200	817580
717.507			722630	828660
719.504			1122200	1933200
720.501	318530	321740	1214600
720.511	355330		342660	674640
720.549			392950	603920
720.879			446250	496140
721.501			796780	1288300
722.499			560070	823890
722.52			601800	1370300
726.493			379750	1152800
726.517			632200	742760
727.491			735010	974580
728.49			630300	942730
728.515			346010	410870
731.919	436900		1227200
732.475	739800		710390	1315000
733.513			413960	400810
734.013			12108000	12231000
734.473			1854200	3228500
734.894			344130	414300
735.471			971200	1225900
735.511			314340	377710
736.47			2394800	4182500
737.468			757850	1104100
737.543			1073700	3401900
738.467			1915000	3213300
740.464			979050	1778100
741.461			317300	533550
742.46			529400	1078600
743.457			472200	828060
744.456			585660	970230
744.503	1026900			378680
746.453			455140	684750
746.485			437310	499410
747.483			564570	964330
748.482			627800	977020
748.534			516630	789030
749.481			567340	918950
750.446			560110	1090200
750.478			444660	860240
752.443			616330	1146800
754.441			399570	777900
757.469			407040	665550
758.466			357690	549430
758.501	491850		360530	645250
760.495			591950	1011300
762.493			390580	1044900
764.489			468290	602640
766.012			334380	482340
766.519			377520	665440
766.543			325080	698610
768.536			622610	1186500
773.538			472090	4570300
774.463			419380	633140
774.51			378640	681760
776.46			549000	793160
776.507			444880	958310
778.504			351390	557080
780.522			328790	351570
782.519			397520	831610
784.474			339300	381990
784.515			785140	1082100
785.477			790610	967530
787.474			1402900	2281900
788.433			417940	602660
788.508			481860	774900
789.471			1943000	3111300
790.432			1872100	3000900
791.468			1540000	2491600
792.429			3799600	6361300
792.535			866370	2028900
793.464			969500	1412700
794.426			5162900	8269400
794.55			948600	1674400
795.462			346630	709450
796.423			4201500	6853600
798.42			2560700	4394900
800.416			1173500	2170200
804.453			452380	870820
805.444			482430	831800
805.988			1956100	4205300
806.405			815860	1543400
808.402			1656900	2933100
810.399			2043900	3892400
812.395			1919500	3145500
814.392			1110800	1888400
816.389			435670	1144000
818.451			421140	807040
818.549			650880	913610
820.447			503250	843800
820.565			431240	1265600
822.445			405990	588500
830.365		312540		430910
830.467		368270		720030
832.466			862500	1328600
836.46			758740	1239400
838.455		396730		847560
852.379		420100		538250
964.07	446490			339890
Second sample group
m/z	Signal intensity
	BT3	BT4	LL3	LL4
179.056	1210700			69389000
183.201			644810	3254600
192.037	1460300		1364900
195.051		5101800		2239500
196.231	6397000	7864800
199.17	5827400		3931800	3548300
202.31			1870100	4360800
214.049			772010	2540500
215.033	34029000	9917600	13454000	215000000
217.03	11467000		4951000	64438000
221.082	1260000		648910
227.08	13176000		5314900
227.202	29642000	17109000	46113000	59198000
229.077	4884000		2281300
229.181	8306000		2960800	2639700
233.155	1157900		8192700	4969200
233.166	17515000	10724000	1235200000	44543000
241.181	1174900	5071600
241.217	15471000	18936000	42384000	63949000
243.062	4388600		3553800	4103300
243.16	1053600	5937700
243.197	1087800		1454200
245.043			3019600	6507700
248.08	1358000	4264400
249.186			4137200	3255900
250.145	926860		3041900
251.202	748460		9172900	11909000
253.093	4659100	16032000		10149000
253.217	22762000	23353000	455890000	405930000
255.197	1491500	6498800	1802900
255.219			4542100	2800700
256.059	1590800		2633400
257.129	1916900		964750
257.176	6397600	8530100	2249100
257.212	750950		2580200	2005500
257.228			1126400	44793000
257.238			4676400	10156000
259.023	1692100		3868500	4819000
259.243			4691700	1294100000
262.237			755720	2653300
265.147			27351000	12493000
265.148	53375000	32004000	51893000	33272000
265.218			1308600	4645900
267.072			3817300	6275000
267.074	27497000		16653000	6799800
267.197	1207200		1215600	1707800
267.233	5266600	6667100	38081000	153310000
269.212	5182500	10147000	7386200	7365300
269.249	18445000	26014000	65633000	192080000
271.155	874240	3733700
271.192	2367600	10011000	1585100
271.228	3826900	4152300	20055000	18482000
279.039	23221000		15559000
279.089	3342400	5844400
279.164	1472800		899510
279.207			894230	1627300
279.233	62222000	111460000	1133400000	4619100000
281.036	7252100		5326900
281.249	106400000	219720000	2465700000	14765000000
283.192	1100000	4459700
283.228	1358400	8726300
283.242			5319500	201400000
285.161	1946600		1695500
285.171	990410	4854200
285.207	2539500	11312000	1405400
285.243			2022300	3704400
286.059			3058400	3453000
289.07	15981000	38070000
289.194	901150		1951200
291.067	5022200	12597000
291.159	806560		9883900	5589000
291.21	1437900		2592900
293.178			10171000	14202000
293.179	24589000	14344000
293.213	2119000		2638900
294.01	3639100	8097800
295.138	4430500		1735700
295.224			5497600	1997700
295.263			8762700	69807000
295.264	1401500		13162000
297.207	951750	4602900
297.28	2147200			104630000
299.098	2010500	6395300
299.149	3353500		2352400
299.187	989550	5881300
299.202	7009100		2934100
299.223	2513300	12320000	1865200
299.259	2836600	4551700	9981600
300.049	1401900		1818700
301.218	3310200		18922000
302.066	14687000		6610700
303.05	7711200		3320600
303.253			1351500	2216700
304.063	4355600		2089300
305.047	2269100		848210
305.248			97403000	594920000
305.249	4214700	15664000
307.264	3436200	9602100
308.099	2376500		2960900
309.174	16777000	7440200	9807900
311.175			7000900	4004900
311.259	1086800	8666700
311.296	3463200	12050000
313.165	8684500	4694400
313.181	3866100		1360800
313.192	4186200		14366000
313.202	1130600	6374500
313.239	5832400	13601000	3873100
315.188			3214400	2615000
315.21	1687100		7162800
315.253			1751400	3555500
315.254	4649400		2022700
317.213	1712900		987520
317.226	2971200		11824000
319.227			5417900	27112000
319.228	1342800		6330700
319.241	1257700		2585300
319.249	1352500	4582600
321.244			1986300	5505100
323.029	1290500		1704500
323.221	2306800		4251000
325.184	282760000	191770000	144660000
325.239	1176200	5699900
325.275	1026200	10140000	3182500
325.311	926040	8547300	1879100
327.18	11856000	7759500
327.218	3217800	8118100
327.233	4312000	19347000	79207000
327.254	2808800	12801000	3408300
329.234	9830900	5086300	3706700
329.248			75100000	183290000
329.249	3344600	14021000	104360000
331.263			106580000	434600000
331.265	3695800	18319000	124530000
333.058			4856400	11941000
333.221	3483000		1890400
333.279			10450000	45199000
335.223	3606600		1631900
335.294			6496300	32914000
337.185	2961100		1327900
337.19			10809000	10212000
337.192	1858700		16389000
337.206	8597500	5122600	4846600
337.215	22065000		6001000
337.31			6052600	44452000
337.312	935980		8226300
339.187	2182200		3228400
339.199			41445000	139730000
339.2	210000000	148360000
339.206			19057000	18875000
339.21		3779400	20399000
339.254	1507400	7115100	1373500
339.291		9525000	1025700
339.327	1287500	9844300
341.08	2112600			1923000
341.082		5195800		1982900
341.083	6140800			2089500
341.108			47861000	1992100000
341.109	2204800000	5186800000
341.137	1331700			1737700
341.196	8218300	6339000
341.222			6208500	5365100
341.223	2223300		7278200
341.233	1271800	8217500
341.27	2194400	13051000
343.113	32036000	73720000
343.249	934100		914610
345.245			1013900	3010400
347.221	964770		5082400
347.26			1317500	3712800
349.236	1666200		9258600
351.231	3836400		2494500
351.252	1526600		2788900
353.116	1679500		1539900
353.201	14812000	6676300	9865100
353.216	20997000	7032500	4234300
353.234	1290200		1037800
353.27		6215800	1361400
353.306		9453300	1618200
355.249	1398900	8501600	870350
355.286	1914800	12181000	1935500
362.97	1038700		878960
363.091	82385000	7077100	10205000
363.206			1528200	1750200
365.247	560980000	46739000	213080000
367.286	991560	6630600
367.358	1444300	9324500	5940500
369.128	3911000		1589800
369.265	1263000	8758300	1211300
369.301	2362000	12544000	1585500
371.221			5484700	2450400
371.281	1650900	4822100	969220
374.407	1094800		1320200
375.276	69776000	3803200	6036500
377.057	6013300			3135600
377.064	9811700	18372000
377.085	5780800000	10505000000
377.086			136640000	340390000
377.118	3664400	6991000
379.082	1736500000	2710100000
379.262	18285000		9593300
380.094	10543000	15808000
381.087	26521000		1069000
381.09	9322500	14679000
381.232	7274600		4038300
381.338		7300300	1169600
381.374		5187600	1594200
383.143	4228000		1758900
383.281	970880	7342700	858510
383.317	2004000	9825500	1250200
383.354			2313700	2952700
385.073	12654000		4160200
385.193			2233300	2599500
385.296	2298500		850330
386.284	978510		1214800
387.081	2383600	4978100
387.115	561650000	939440000	10854000
387.208			2874800	2226600
389.224			3743200	2125900
389.247	2563200	4629700	13959000
389.291	19307000		2239600
390.287	4998100		4091300
391.262	4179500	5579900	23124000
393.245	2716700		2390700
393.278	630360000	116410000	598860000
395.244	5967100		2232500
395.353		7294600	1395900
395.39		5074500	1468700
397.227	11014000	4481300	7777600
397.333	1864400	10071000	1748400
398.079	1642900		4152800
399.068	228440000	9799200	14642000
399.276	1107400		1521700
401.048	1066000		923930
401.13	29128000	39718000
401.291	1042800		1272000
402.126	5137000	61691000	6075000
403.307	81355000	9965800	14709000
404.105	35842000	59368000
407.055	3452700		1670500
407.257	20523000		5823000
407.294	2251800		2524200
409.097	139450000	5260000	4636000
409.273	7684200		1658100
409.369		8270800	1150500
411.348	1575900	11876000	1747600
412.967	1163900		1525000
413.197	13053000		4049700
413.247	2430700	4825300	19757000
415.042	12632000		1262700
415.146	3987500	6411900
417.073	1177400		2793500
417.125	16309000	13323000
417.322	24329000		4502900
418.318	6334100		8249900
421.029			1014300	2609200
421.035	3241100	6714200
421.05	37627000		6180700
421.156	21139000		4130900
421.309	9771100	3725200	11904000
423.033	3323000	6637200
423.253			1686400	1706000
423.348		8213100	1023100
424.108	35930000		5555700
425.071	5336700		1672800
425.258	6181600		3558400
425.328	1071200	11249000	1017400
425.364	1607700	12139000	1365600
429.125	2159400	7669700
429.161	2180400	6124200
431.079	27874000		1849800
431.105	1166600	12417000
431.141	396960000	451320000	4057200
431.221	13951000		6026700
431.983	3020200		8589900
433.145	9538300	10679000
435.044	334030000	12665000	14389000
435.252			32793000	2284500
436.284			10318000	9117300
437.024	4668700		1732200
437.041	208640000	8261500	9219400
437.268			15894000	2876100
437.364		8212600	1195700
439.076	154150000	68034000
439.086		546310000	2751600
439.343	1210900	10874000	966440
439.38	1479900	11622000	1203900
440.146	4454200	7507900
441.142	17864000	29292000
441.253	9389900	4199400	5802800	2981900
443.032	14074000		4745900
443.177	3431000	7478600
445.073	148770000		2623400
445.156	8119900	4640000
446.089	15540000		4423200
446.152	37271000	23289000
447.135	6900600		10036000	5429500
449.174	99053000	5025000	28898000
449.348	4297700	6116500
450.299			1485200	2713500
451.018	33063000		3045500
451.122	2695100	5415100
452.279			8827300	2373000
453.016	22187000		2066300
453.06	9362700		1376300
453.092	87141000	49081000
455.102	131310000	243780000	1550500
455.338	1111100	5234100
457.027	72510000		7719300	8240500
457.106	3083900	5811400
457.156	5184800	6813500
459.006	2900400		1627000
459.024	46761000		5149500	5508000
459.136	3834300	19440000
459.172	2933200	3965900
459.203	19125000		2050500
460.084	15346000		1585300
460.167	8259000	7410400
461.068		6466600	2449300
461.151	3960600	5990200
461.312	1275100	4030000	1289800
462.3			15143000	7372200
462.778			5235700	79546000
462.817			1792500	6511700
463.125	3084200			1916900
463.146	10984000	23650000
464.315			3095100	5189000
465.305	100530000	51741000	19249000	48949000
466.124	14002000		2615400
467.055	60926000		1815900
467.315	3065700		908360
467.374	1168300	10410000
468.071	5257900		3254900
469.284	4440000		2225600
470.152	75266000	54525000	1294200
471.172	3663200	6530400
472.204	6167100	7071100	1038600
473	9550700		1671200
473.151	2282500	13795000
473.187	2394200	3857300
473.283	1363300		1469200	5013000
474.146	7806600	11496000
474.997	6177300		1116500
476.279			13721000	2861200
478.295			41329000	10580000
479.009	28828000		6944200	2320800
479.075	3320300	6061400
479.152	24312000	5276300
480.31			22254000	18473000
481.005	18494000		4553300
481.258			9159600	2075800
482.066	17255000		2442900
482.129	2101000		1023900	3681400
483.05			1321000	2712600
483.274			5346200	5403400
485.187	2280200	5101600
485.224	2858400	7455600
485.279	6594600		4064800	2181500
485.348	2328900	3825700
487.167	4049300	12889000
487.203	2832100	4027800
488.106	1323600			3898400
488.162	8978300	32089000
489.037	24631000		1478200
492.095	15033000		1308600
492.134	9406200			3635000
493.003	50224000		5087700
495	48236000		4900000
496.129	2797300			9539000
496.979	4046100		1665900
499.203	2449100	9384500
499.24	3438100	9647700
500.279	2027700		58943000	20927000
500.99	8805800		2432400
501.182	2825300	9287500
501.219	2686700	4262200
502.987	5600000		1511400
503.162	19797000	43005000	1003200	87424000
504.048	8870800		2049600
504.111	5326600			1800600
504.31			7702400	6122300
505.099	14560000	70794000
506.188	1613300	4410900
506.326			10007000	10824000
507.106	4154900		1837500
507.273			39449000	14628000
508.178	3969100	3882000
508.342			1028900	5018100
508.977	8361300		1786900
509.289			110600000	46217000
510.145	3509900		1606900	39765000
510.974	8290200		1569100
513.122	2106500	3757000
513.182	2311000	4347000
513.219	3509200	12331000
513.255	3443000	9195600
513.31	2930500		3933400
514.077	7200000		1260000
514.985	35361000		4432500	5476600
515.198	2519000	12024000
515.234	4421900	7693100
516.982	34128000		3948500	5205600
519.027			1137300	4627800
519.208	2376100		1030000
521.172	4153400	78068000
522.284			63883000	4230200
524.082	3154400		1201400
524.279			6376100	4859100
524.3			42399000	6433000
525.144	3033400			9450500
525.38	1716700	4076300
526.294			8742900	6010500
527.234	1515400	8809200
527.395	1169800	4073100
528.162	4553400	11344000
528.274	1797700		7122800	2387300
528.31			13477000	11294000
529.087	2557600		2030600
529.158	17986000	45353000		63746000
529.25	1685500	4680300
530.302	2674600		79264000
530.959	7792300		1734000
531.274			9698800	2471000
531.44			1775700	1701700
532.956	8022700		1550900
533.289			16859000	5046100
533.456			1579600	2266600
534.204	33565000	14153000
535.151	1384700	163340000
535.305			7725300	1637500
536.967	14485000		3249500
538.964	13956000		3188300
539.139	34258000	71278000	1240400	32755000
540.024	9948400		1482000
541.286	23859000	28037000
543.229	1862400	13915000
547.169	2915100	18566000
549.167	2877100	5580600
550.961	14758000		1778100
552.941	3602900		1551100
552.958	18946000		2394500
554.302	1975300		58492000
554.938	3745700		1398900
555.095	6077500	25340000
555.266	1274100	8922300
555.273			5938400	3328500
555.302	1774800	11073000
556.002	9999200	5155500	9693200	63118000
556.317	2066500		93147000
557.245	1365700	14448000
557.289			12761000	4742000
557.456			4717800	7494700
557.478	8835900		2104000
558.237			7496600	1660600
559.305			7374500	1830300
559.471			5758000	10549000
561.121	5685100			17951000
561.487			1884800	2940400
563.198	1906100	3993200
565.102			5170000	1828400
569.318	19804000	41783000
571.289			27783000	4737100
571.297	6729300	5724900
572.943	14220000		2168500
573.331	3089700		2248400
574.94	18480000		2994400
576.937	8668100		1536700
578.302	2329200		35660000
579.44			1535700	2703000
581.456			4613800	12070000
583.128	2484000		11160000	15422000
583.326			9819900	5962100
583.333	7404000	29859000
583.471			6065800	13070000
584.293	3259600	4053900
585.487			6872700	15620000
585.51	9623300	3845300	6536800
587.117	3462600			5758700
587.503			3286600	7409900
588.917	3580000		1211800
590.914	4840800		1555000
593.478	1826200	4837500	1200700
594.925	4567000		1544800
595.209	5660400	238660000
595.289			33346000	5420600
595.333	8893500	28797000	2989600
595.494	1505200	4729200	1299700
596.922	6191600		1894700
597.097	7340600			1790600
597.305			80413000	16073000
597.349	43144000	229060000	6633500	10253000
599.292	3506500	14583000
599.32	3267400		60501000	36971000
599.525	1940700		1394200
601.139	1856900	6630000		8616600
601.979	65616000	37690000	135120000	66899000
604.149			2841700	2909400
605.092	1835500	9530400
605.11			1778100	3061600
605.455			3720700	13106000
607.264	5957200	14773000
607.471			6148300	23046000
609.349	1799500	6632000
609.487			3111500	9353800
609.51		4406200	2517300
611.328	2054500	11846000
611.365	4566300	23473000
611.525	2057100		9069800
612.896	2682200		1483700
613.336			12185000	5534500
613.344	1633100	4948200
613.541	11881000	10542000	15753000
617.191	3136300			7103300
617.316	1552000			5292700
617.357	2369700		1673300
619.289	1632100		80060000	14648000
619.33	10113000		1469000
621.305			12692000	2193100
621.349	19041000	92940000	7504200	13152000
623.365	30950000	179630000	12585000	26298000
625.38	20101000	137600000	3204400
630.901	3188100		1309200
631.171	5203500			6239200
632.899	5017500		1912100
633.127			2076300	2910700
635.295	1655900	4303100
636.126	3427000	8191500
637.344	3327900	5199800
637.541		3932700	6338300
639.269	9802200	23631000
639.359	4743100	14587000
639.556	2127200		14847000
641.572	4149700	11297000	6407400
643.331	3960400			31556000
644.928	2410400		1763000
645.348	11998000	86338000	8513000	84316000
647.363	3806600		1393400	22457000
648.873	2027900		1356000
653.167	8975000	4463900
653.284	22809000	60403000
653.301	17172000		42363000	16912000
653.339	3240500	8204700
655.354	1618700	12268000
655.421	19267000		3492600	18556000
655.991	23575000	24232000	39587000
657.165			6369700	26049000
666.06	15326000			4778800
667.3	28100000	68884000
667.329	1914200		2478400
669.348	1709600	13075000		8435200
671.267	91186000	5577400	27690000	19210000
671.364		7447200		6054300
671.466			26847000	3607100
673.38		10181000		4924000
677.29	3164500			1901900
678.997	2338100		2530700
680.905	2634300		2156200
681.296	18370000		2594000	5696700
681.316	17018000	63767000
682.014	1614900	5081900	5263100
683.225	824330000			600180000
683.324		23711000	3761300	87244000
683.411			1597500	6607400
684.454	26022000	12407000
687.127	1932100			3010600
690.214	2407200	5241500		4866300
690.857	1945600		1424700
691.211	12033000	21274000		19702000
691.397	40306000		12038000
696.307	2467500		1404400
697.291	6354300		4568500
701.533			2483800	38070000
703.306	2323300		1320700	5415000
705.206	206050000	177160000		5366800000
713.334	1588300			1710100
714.507			7812200	4093400
716.524			4965900	7967600
717.055	1788200		1715300
717.471			3465100	4523200
719.201	42607000			46718000
719.487			2808800	9430300
721.181	6299600			139420000
722.513			45482000	11310000
723.981			1333700	3174500
725.512			132350000	12199000
727.189	35585000			107240000
727.528			45891000	4471800
731.487			1651900	2697500
734.006	23710000		41559000
734.394	12134000		1395600	3208600
738.507			14776000	3013600
738.863	2032100		1916200
740.523			15166000	7059800
741.183	445320000	290650000		196970000
741.471			1675400	1652500
742.539			15651000	25138000
743.486			16382000	19841000
744.555			3043000	13223000
745.502		4812800	30775000	66530000
747.518	1595000		16526000	29739000
747.926	2441200		8992100
749.17	14990000			12807000
750.389	16756000		2033900	1829200
750.545			16892000	7705500
751.212	82515000	53753000		2962500
751.528			34505000	4552400
752.56			1892800	3351700
756.554			2144000	2779800
757.157	16698000	4549100		16784000
757.502			3234500	4472700
759.518			4360800	8681100
760.512			7941300	5877600
761.594			1996400	2763600
763.048			6706000	115960000
763.165	128160000			420190000
763.609		5075900	2153800	2795400
764.523			52789000	10909000
766.223	31409000	50650000
766.539			34055000	21041000
767.486			6214200	5748400
768.556			3685200	17869000
769.502	3161700		42993000	82990000
771.518	3480800		80021000	176380000
773.194	42009000			8563900
776.523			25390000	4429600
777.16	188820000	116150000		7686600
778.538			8341000	2615400
781.201		615390000		3727800
782.496			4158400	1719000
783.258	2293100	49921000
784.513			11079000	6127000
785.147	37217000			28214000
787.609			2054400	3114100
789.624			2022600	2618400
791.487			2733600	2009700
792.531	6046700		98533000
793.501			13284000	15358000
794.548	1772300		42809000
795.176	15683000			4793300
795.238	21999000	10220000
795.517			28610000	39453000
797.533			25719000	32890000
799.142	102940000			37555000
799.55			7058900	6908500
802.561	1854000		10601000
803.17		15548000		42037000
803.184		60479000		192970000
805.005	1571600		1716000
805.24	3051600			7299700
807.129	17765000			1790100
807.42	1669400	6185700
807.502			2799100	1865800
808.512			11614000	4793300
810.528			24020000	21808000
812.545			7645700	9380200
814.562			2301100	1801700
815.116	13878000			8365500
816.53	4843600		63751000
817.113	9056000			5771000
817.22	8055300			4859500
817.502			7832600	9625500
818.546	3556600		92337000	2457600
819.518			18943000	33135000
820.561	2947700		49526000
821.123	50281000			40146000
821.534			17869000	25559000
824.542			2727400	1753700
832.231	1886400			3925600
832.513			6138500	2105800
833.517	2700900		19809000	15546000
834.248	9539300			2455500
834.53			8795800	10344000
835.118	34175000			2430100
835.533			9904200	12802000
836.545			10220000	10588000
838.56			6008000	7052400
842.545	1651400		58007000	1788500
843.105	27185000			6415300
844.561	1902400		26348000
845.215	2093400			2626600
845.276	5671600	251930000		14810000
856.231	3348200			4133600
857.1	32189000			5410800
857.517	2303800		12581000	14729000
859.097	30582000			5150700
859.534	2173800		18773000	21766000
860.225	1759700			10892000
860.972	3933600		9277700	2379900
861.549	2605200		19468000	30197000
863.567			2516100	4898900
867.259	2426000	4871700		78126000
868.207	3466600			9125500
869.554			14744000	15236000
879.081	11317000			3828600
881.079	10915000			3759200
881.517			4501800	3122400
883.532	3422600		27077000	26345000
885.549	13566000	7226300	46648000	90019000
887.567			4115800	6026900
888.968	1678100		3285600
890.19	1977200			2783800
895.568			2432700	2620300
897.585			3490900	3509000
901.544			1330400	1699900
903.236	3337600			8239000
904.183	1548900			5157100
907.533			1939500	1688600
909.547			4188800	4768300
911.565			4272100	4914600
913.581	3473500		1936200	2622500
915.597	10066000		1657700	6572900
938.988	1808000		4983000
943.313			1419400	3464400
951.572	16170000		3946300	3667700
955.971	58213000	59769000	95046000	71422000
960.966	4597000		23447000	6202500
961.446	3220800	5846600		11530000
965.479		7802500		2171500
978.977	6036200		5905300	2234800
982.989	7340500		2866600	3339600
987.461	1604000	12403000		39646000
1003.96			77479000	21467000
1033.33		24120000		1758900
1033.99	61352000	12801000	65694000	40572000
1038.98	4946900		15294000
1047.32	15693000			162540000
1047.9	4576800		13645000
1061.32		562020000		4193200
1069.31	20921000	15138000
DI-FT-ICR-MS, Direct Infusion Fourier Transform Ion Ciclotron Resonance Mass Spectrometry.
