# Supplementary material for: Metabonomics Reveals Drastic Changes in Anti-Inflammatory/Pro-Resolving Polyunsaturated Fatty Acids-Derived Lipid Mediators in Leprosy Disease
Source: PLoS Negl Trop Dis. 2013 Aug 15;7(8):e2381. doi: 10.1371/journal.pntd.0002381 (PMC3744420; doi:10.1371/journal.pntd.0002381)
Supplement: Table S5 — Raw DI-FT-ICR-MS data of skin samples, positive ionization. (XLSX) [file pntd.0002381.s010.xlsx]

## Sheet: Sheet1
Table S5. Raw DI-FT-ICR-MS data of skin samples, positive ionization.
First sample group
m/z	Signal intensity
	BT1	BT2	LL1	LL2
185.175	595300	451450
188.01	193520		192440
190.132	195630		206620
190.162	192220	193670
193.131	662120	448870		278420
198.046	192020	192030
199.206	200950	194930
201.019	326280	319000
203.053	947530	742750	599690	1213300
205.068	232950		333330	238880
207.016	195760		191050	215070
207.149	483770	2945200	209550	247700
209.035	217720	273910
210.115	471370	486440		285050
211.215	935850	752110	308670	336640
214.006	204130	205380		258990
216.991	268850		196780	993340
217.926	543270	717120	428870	399230
218.152	1210900	779400	266530	659730
218.251		252820	192060
219.027	669510	515400	571330	1171700
219.083	227690		223730
220.067	287100	277090
220.167	1451600	896710	1326300	834530
221.175	2972400	1633100	5442300	1880300
222.056	2568500	1202200	200730
222.183	649260		930010	361380
229.131	467860	2225700
232.081	226340	205100
232.129			551190	299850
235.18	167100000	948810000	261850000	1376500000
236.006		271620		236500
236.062	524210	452520		378830
236.072	30648000	22822000	4593000	14959000
236.162	200180		338740
236.177	1126700	6442200	1768100	8083800
237.071	266530	303390
237.134		196200	207950
237.149	408640	224430	783740	198970
237.185	255620	1788800	605850	2503800
237.19		539370	209990	722080
238.045	311670	1232700		196260
238.067	1598100	1117600	241380	700980
240.249	212740	301990
240.269	880890	271150	1086100	638020
247.13	351880	250900
248.068	1389700	1158400	341750	1206600
248.162	218170		277710
249.146	437660	332320		312760
249.17	1203100	546850	2372200	660220
249.182	525390	367690	199520	419900
249.206	213710		476260
249.219			261060	326360
250.178	5207100	2459900	11380000	3300100
250.214	413230	314430
251.125	221860	800470		343070
251.162	472680	259010		452920
251.175	6980400	17006000		571890
252.045	2461200	2412600	1093900	1598700
253.177	7157200	4211500	1897000	12459000
253.214	305770			304580
253.334	644120	465260	203860	309450
254.041	255420	216370
254.142	301710		700270	317780
255.395	1384900	1151500	389030	385700
257.126	689370	2279300
257.147		572740		303180
257.148		674050		214350
257.151	1955500	3282400	1088700	3579500
257.162	119700000	526870000	71192000	392860000
257.175		895380		287760
257.179		286210		219730
258.053	243930			205060
258.16	1241700	3442300	601320	2709500
259.167	619590	934050	220490	906540
259.172	208150			209830
259.203	362460	223800	212730	611970
260.23	216420			200430
262.214			242660	206740
263.125		250590		245360
263.198		273460		278160
265.095	449480	245810
265.141	336860	533170		282740
265.144	227510		349000
265.214	276200	678680
266.173	4020300	2627700	7426400	3747200
266.245	305160	221510		303190
267.059	377640	254630		418540
267.229	241460			220220
271.142	515010	1160900
271.167	232170			203970
272.186		202390		210310
273.1	216550	329170
273.124		327440		251200
273.136	6172200	26146000	4816700	13733000
273.157	410880	994210
273.183	420140	294650	259320	741510
275.11	302480			315680
275.125	203080	214800	230050	351840
275.159	1335400	907860	445710	2411600
275.162	357310	288340	233250
275.198	786280	626370		437210
277.177	414680	345220	223160	375470
277.214	1987600	1693300	599570	1596500
277.25	244490	233170	819880	1423500
278.245	557200	552510	340230	775550
279.157	424180	276720
279.229	258620			280010
280.092	1191400	854120	756960	2112200
281.066	405060	299140
281.245	314930			261430
283.07	245230		234060
283.152	236460			266260
284.136		228850	564630
287.125	244710			303540
287.162	218740			261560
287.198	551520	388180	214730	380910
289.156	586750	284210	257020	1198900
289.177	621880	486730	226020	542410
289.214	349370	330350		327750
291.07	1819700	2477200	2847800	5275500
291.133	308220			228900
291.156	289780	345060		277670
291.229	696080	546170		625310
293.172	493310	390010	271930	377640
294.03	374750	326300
294.168	777780	437680	1511000	530340
294.204	339220	248800	571570	356590
294.24	1105400	572960	363160	587350
294.277	346070			216390
295.167	487550	251290		264500
299.095	255070	283690
299.11	28845000	20574000	2584600	7997000
299.162	8522600	5623000	6325800	9285400
299.196	380530		470140	577890
300.157	224870	268700
300.29	355060	299660	1593200	2295100
301.114	400640	267320
301.126	1039400	424730	380940	464110
301.141	71343000	48365000	20223000	39907000
301.211	859410	712970	1721800	3150100
301.214	426840	389100
302.245	312710	325190	967520	290230
302.829	10441000	12075000	5479700	8345800
303.135	473300	354430	269980	894540
303.145	595690	409180		414800
303.193	283090	237190		451650
303.229	1463200	1201900	1700700	3715300
304.059	468940	310070		234390
304.167	255180			234160
304.261	1792000	1626800	3315100	1692100
304.3	2961400	1535600	3904300	3996600
305.151	623840	435390	279130	1305400
305.157	3326300	1277000	1491100	2554100
305.172	392990	295330
305.245	2559700	2046100	1227400	2755600
305.281	237860	229010	470170	729080
306.081	232020	238440	381130	675040
306.204		246980	687840
307.044	622930	1034000	1676700	2913300
307.167	988190	653990	524020	1811800
307.261	378700	256570	267740	601450
308.256	242900	220780		290740
309.146	215720			302650
309.167	234590	506310
309.17	293800		673230	275100
309.183	245960			394150
309.204	3947800	5405600	906750	1954600
311.183	494950	677150	210780	410320
311.198	261760	212660		254900
311.235	268330	233370	268000	279580
313.052	589960	834460	783720	1431300
313.199	283580	257090
313.214	314530	278050		407590
314.014			358610	244320
314.085	1009700	713620
314.305	1244000	890300	1068200	1057200
315.084	887190	853040		455350
315.121	3171200	12835000	2367700	7360400
315.136	704400	539730	553320	871080
315.157	4220800	2788700	1707600	2634100
315.193	668160	511130	575690	922640
315.23	290150			230720
315.235	423760	399590		227130
316.012	366810	306800
316.212			361850	235490
317.115	1946800	1306500	778190	1504200
317.151	466460	246720		611100
317.172	446300	409690		488470
317.209	2455400	1698100	1876500	4922900
317.245	220460			446860
317.281			401320	531620
318.24			244800	310450
318.315	244690		237060
319.13	371490	350960	264430	597120
319.136	561790	299410		579660
319.152		213250	260970	232570
319.167	383130	363200		742380
319.26	274120		274980	560520
319.384	298230	251090	214480
320.256	403030	265780	330360	479730
321.092	294420	232990
321.146	465750	343210		627440
321.167	298670	633300	260760	242310
321.182	728250	428900	223540	1070900
321.24	4508800	2964900	2833300	5217800
322.055			249220	270620
322.272	995700	688440	1030600	2062800
323.162	380990	359590		631930
323.183	370470	768210	244170	392580
323.198	441080	256440		343570
325.106	320430		276740
325.15	262250	785810	215200	317420
325.177		284320		352510
325.211			1132700	2072400
325.214	1081800	714550		619080
327.227	817930		1630700	2313100
327.229	1354700	675210	1909800	3185500
329.172	4110500	2764600	1402700	2163500
329.243	1417000	950650	3215700	3779700
329.924	222640	337790	293790	356040
330.3	539390	266790	501720	308680
331.095		572030		277270
331.13	334570			435430
331.188	1003300	645960	445700	905160
331.209	959380	590640		1612300
331.224	1503000	1132800	792570	1273100
331.261	373010	247450	252760	421640
332.038	311620	262780	481280	410870
332.099	982660	1146200	367340	448960
332.313	2362200	684030	2385500	2616900
332.331	222400000	82777000	251740000	339510000
332.353	229240		249320	368580
333.118	359820	234940		479100
333.146	352010	366070		393620
333.167	292390	420690		310130
333.182		226900		569700
333.203	491930	508360	274680	544540
333.276	284270	259710		401630
334.308	1175400	1265100	2144000	814010
335.105		385330	685310	495910
335.115	260980			224980
335.125	7800600	6592500	3619900	6446500
335.162	471790		274490	602150
335.176	259740	765040
335.219	1138000	923430	704020	1187000
335.256	573590	420060	263310	642680
335.292			403550	455440
337.033		444650		909650
337.141	242060			269240
337.177	953270	609730	291290	1171000
337.182			693910	258280
337.199	308580	541310
337.214	231680			345040
337.235	1322200	1173500	935690	1948200
337.271	514760	352270		455760
338.267	871870	420930	413100	814640
338.303	2498100	2318500	1855900	3058000
339.193	405680			503780
339.251	1790000	1556400	1077300	2874000
339.266	553600	416600	224760	510560
339.287	543090	291110	1307600	1024200
341.209	429930			563370
341.245			303870	270820
343.111			235180	255020
343.131	11450000	5733700	11122000	14293000
343.188	413510	237000	231190	310490
343.222	764520	454640	485980	818020
343.261	298430			256700
343.297	340520	296660	353590	405490
345.146	222500	306550		300820
345.204	410210	297090		234020
345.24	432240	282850	242670	466760
346.308		711750	880100
346.31	955730		905610	1259600
347.162	318140			277530
347.183	410340	400740		387480
347.219		238220	238710	410240
347.292	524310	422020	315090	470760
348.287	360350	364060	493330	438530
348.326	870450	315100	1120100	1189900
349.141			240780	277990
349.178	1072700	704450	485580	798360
349.183	4575500	2172800	2060400	3303300
349.198	334630	527810		313390
349.211	533800	283700	753990	1123400
349.235	348530	355410	342260	335640
349.271	348540		290230	437270
351.135	253930	252450
351.156	238530			295540
351.193	363520	230300		456060
351.214	555030	518780	267740	682060
351.23	339630	237310	364710	849300
351.287	318290			249450
352.193			730950	405860
352.246			772810	636970
353.172	449880	230600		333160
353.245	334140	321400	570140	785610
353.303	260820		393250	247470
355.188	405070			255410
355.246	341620	263750		532200
355.261	374050	304280	762170	882010
356.292	893150	2470400	5047500	779220
357.069	237450	230440
357.108	1244100	1109200	396890	570500
357.125	240080			329690
357.147	25918000	13362000	21335000	32055000
357.204	888750	583650	269050	580260
358.308	5596100	14887000	25342000	4214500
359.1	491000	284770		245050
359.219	623750	357190		544330
360.176		239390		1019300
360.284		241110	233630
360.29		313780	261150
360.298	597350	1095300
360.302	2951900	3625500	4595700	1799200
360.309	769740	1531600	1717300	599660
360.349		575300	640370
361.235	3963600	1935700	3309600	8903900
361.518	264880		336720	445200
362.191	279920			910410
362.303	4806600	2878900	9249800	3400100
362.327		937860	1057600
362.334	431340	1006000	1224200
362.339	4830000	5580400	7091900	2784700
363.163	823490	411610	325420	602760
363.287	353350	308470	224620	300800
364.261	519030		1329000	1636000
365.105	1707500	638980	9373900	2363400
365.172	354410	254050		250180
365.209		230480		242560
365.266	8571600	6193200	3740700	5396100
365.303	605520	379970	2882000	1347600
366.298	538470	287560	233770	432670
367.318			537980	676280
369.085	843630	607860	568070	994510
369.147	439200	275240	467350	532240
369.199			398920	571360
369.24	328470	424650	329400	449990
369.352	1383400	833040	8797600	20858000
370.295			257970	290390
371.139	245790	237700	227630
371.163	27783000	15404000	22843000	32663000
371.183	285000	259030
371.228	229300			273140
371.256	336960	258750		366280
372.311	245260		537000	369380
372.347	1619900	339940	533580	363380
373.08	387110	1241100		523420
373.198	317460	289640		243960
373.271	294170	260250		418970
374.339	490320	809950	1035500	268410
375.077	316420	739580
375.287	247360			271100
376.2	265160	5407000
376.319	2622500	3200200	8518900	2459900
377.122		662620		234430
377.209	325640		257720	531120
377.23	231540	327140
377.266	789270	779930	1095400	1778500
379.114	242430	322250	256360	455290
379.282	10534000	8741000	7241000	12346000
380.225			1294800	288740
380.277	515390	405370	1907700	410290
381.079			951610	303070
381.24		304710		318540
381.298	13198000	8527900	5765400	8093800
382.189	321120	271990		1272600
383.163	431750		429880	552940
383.17			239210	510830
385.154	315510	255530	269140
385.178	21040000	11055000	15928000	22118000
385.235	1109800	1007500	1022300	800810
386.339		345200	512230
386.378		379940	257200
386.399	1806600	1079900	605100	790550
387.201	251570		532730	637510
388.355	6072300	15115000	14954000	3632300
389.178	504780	358980		501910
389.23	409030	240630		250240
389.251	907480	836590		2320700
389.266	363430	260830		334070
389.339	379540	262980	315750
390.23	508280	247870	639010	4407700
390.277		237940	1057400	772540
390.371	764520	1347000	1226700	519090
391.077	670530	440240		535340
391.194	280380		283520	894940
391.228	296020			303990
393.073	428380			398910
393.137		312470		543870
393.209	5734800	2715000	3004100	3752500
393.225		346020		234790
393.271	1001400	748320	403080	611600
393.277	285810	272130		240600
393.297	129930000	106470000	61096000	87954000
393.334			514520	492550
394.287	338290			235950
395.256	326500	389410	276980	923030
395.313	327560	438910	808740	446220
396.265	321220	1881700	298140	1288000
396.386		411030	1036900
397.23			482510	568910
397.271	988570	798660	450740	809490
397.292	326120			249220
397.308	401130	255760		416880
398.326	406830		1260400	790820
399.194	366120	301760	347770	523430
399.323	291460	319460		360660
399.757	434350	326700	336990	479480
400.342	1067500	698170	2289700	2356700
400.379	1373800		386100	305030
401.09	5141600	2709300	4017300	5261200
401.105	290830	399700		372020
401.209	355830			338140
402.358	369060	315200	1042900	1678800
403.245	383180		356550	406130
403.282	314650	242390	347930	419130
404.194	515590	3874900
404.201	585210	406820	238670	1396700
404.277			395910	248160
404.35		236690	353840
405.053	358920		275280	413800
405.261	7355500	4066600	7184900	16995000
405.313	336020			322900
405.334	592350			477820
406.132		270340	448790	437980
406.217	646010	391420	462830	737550
406.293	2295000	1454100	5983400	1616600
407.189	1108900	447110	423390	741190
407.328	1719700	1197000	2006000	1871900
407.349	712110	339440	457710	482100
408.308	36572000	26040000	133480000	22015000
408.343	415820		534750	490030
408.381	591360	355140
409.175	254620	249530	595770
409.344	285560		388870	601590
411.119	1889400	1054200	2058800	2607500
412.243	1130800	660960	865940	5047800
412.295	408730	258750
413.207		332850	254100	1015100
413.237	1082400	875920	410290	525990
414.358			301790	401370
415.106	11653000	6236200	8484400	11163000
415.27	800640	795970	417280	488670
415.318	310540			383290
416.373			324480	453170
417.064	620960	368850	479860	744820
417.129			505740	414050
417.334	277750		241660	275980
418.282	2288500	4655600	3622300	1027200
419.183	1149900	979330	1560700	1070500
419.251			336980	584100
419.35	434940	297020	656100	546210
421.214	347730			396130
421.232	1139100	526140	4598400	4816800
421.256		304840		248030
421.308	646150	451040		243220
421.365	275990	327270	1372100	697920
422.144			524570	294160
423.235		358300	325270
423.323	4009300	2840200	1454700	1323200
424.282	2891700	1999000	7227400	3117100
424.342	678280	286840	1737400	980290
425.134	3881500	2418100	4326700	5797800
425.215	1492000	796070	429510	483980
425.228	469390	249590	864080	852700
425.245	340830			424760
425.339	4435000	2834700	1634100	1621100
426.215	668480	506540		1287600
426.358	1323400	744010	4544700	3158200
427.044	653940	472010	365710	695770
427.115	1499200	1066000	1169700	1466400
427.157	653830	434060	868840	982250
427.282	1184200	956890	690010	969790
428.23	785140	414170	611890	765440
428.373	647960	597910	1185100	1590000
429.041	394070	297090	289110	476410
429.121	11628000	6725500	7879600	10901000
429.155		252770		271160
429.298	342740	315410	364160	397580
430.389	369590		1555300	2087300
431.038	487390	1374100	266090	362250
431.08	1261300	871030	1068000	1511900
431.313	377910			378150
433.035	438150	1222500		286090
433.077	318540	245840	384370
433.204	993580	475040	316500	727450
433.38			949620	1626100
434.256	1550400	951520	1224500	4285000
435.161	814060	308520
435.22	775820	416180	288710	1136300
435.229	609410	365360	350420	673940
435.236	301470	269690	283880	291780
435.287	322330		1083400
435.381	489580	299060	432480	481710
436.34	967580	627380	2970700	483060
436.413	399000	403790
437.072	335280	302090		389190
437.161	483960			248940
437.193	44009000	29597000	42485000	30673000
437.236	5570000	2874700	3088800	3514700
437.245	722690	447300	251640	786700
438.338	299070	323140
439.15	3964900	2518600	4022900	5625800
439.224		263670		412460
439.261	719550	439300		763000
439.318	1028500	566130	513930	420030
439.355	436630	428330	294080	369750
440.239	494520		1110700	626730
441.108	436740	290130	406220	594180
441.129			409840	678370
441.264	271350	296560	279510	517560
441.297	8260200	6591200	7831800	5900100
441.334	1132900	733950	571080	636970
442.21	320840	434390		584410
442.243		278570		547820
443.126			346970	380760
443.137	8506800	4273400	5082500	7177100
443.144			591960	771900
443.277	311940			331830
443.35	279910		300290	276230
445.141			435220	565320
445.16	307740	307260	593010	496500
445.401			319870	302160
447.157	288190	248190	452650	432250
447.293	303980	645590		570690
447.344	264230		337060	326130
447.36	289120	413750	304640	544480
447.381	423560	391160	1026900	807380
447.417			317300	344970
448.228	653730	409640		898870
448.343	283270		420860
449.176	777970	268530
449.208	363310			597030
449.245	366870			257300
449.287	10400000	5337000	10756000	25255000
449.323			362390	325350
449.375	1946400	1641100	2106400	1815300
449.396	367630		1463000	890640
450.243	894740	435920	1150600	722860
451.157			255240	398220
451.215	1129700	603790	522290	851140
451.224	687820	459170	276740	664420
451.256	1464100	1119000	469890	680320
453.188	1263600	792900	448960	382010
453.24	722970	641770	335810	1001100
453.276	333900			347380
453.298	1057300	466190	259830
453.334	1578900	801990		376190
454.277	353630		920600
455.124	435630	271850	497750	758490
455.189	586840	556620	957530	973980
455.248			934700	399760
455.256	713150	532980	375140	811310
455.313	3847800	2529100	1741000	1731600
455.35	792040	672180	387360	472960
456.269	1606400	1018800	1276600	3545500
457.186			423030	369150
457.233	794600	564760	301180	1260000
459.049	2614800	1443800	1959400	2639700
459.111	812490	581510	507380	964460
459.239	1000500	515010	427210	2036500
459.418		324220		440470
460.28			493670	589110
460.415			582910	590000
461.046	1695000	836310	1367600	1626300
461.108		307130	339350
462.367	3800100	1548500	827080	4461500
463.051	5994000	3862800	1025100	1391500
463.225		336700		299140
463.266	305270	274320	255990	396180
463.277	307180	263620	484460	431370
463.355	290250		376390	280540
463.412	324070	255970	278160
464.257	266960	357850		586170
464.314			456330	540850
465.217		273550	353020
465.24	368050	313080		385050
465.261	779060	364880	677070	2180300
465.37	713330	632010	942330	782170
465.391	1627800	1384300	1444300	1313100
466.267	528720	318240	814780
466.319	392430		329120	646130
467.219	407720	302760		447060
467.256	561040	337180		502740
467.349	473480	370480	348720	303360
468.005	459070		780810	482300
468.256	428990		381440	317520
469.077	1031800	623010	1120100	1413900
469.14		278410	406520	431600
469.235	375720	466250		429500
469.255	1908900	919660	6456300	1402000
469.271	478220			439520
469.292	835250		287420
469.315		817000		602320
469.329	11331000	8972700	6521500	8312500
469.365	5373500	7505100	3684500	3054100
470.241	702840			647200
471.225	1422100	1214600	453170	481780
471.251	306730			288840
471.287	465730	289370
471.308	617130	352730	265460	373680
471.345	377960	329780		261060
472.257	1160900	693470	1693700	804200
473.064	5721700	2983500	3856500	5118700
473.433	500780	398790	399690	706750
474.249	962960	494500		1421100
474.316			279890	411860
475.023	358490			423940
475.061	3589700	1902900	2425600	3167600
475.412	340660	370540	370960	265820
475.449			320790	440270
477.067	895240	492920
477.231	1650200	900570	653420	2100600
477.355			265350	300150
478.282	1738000	868620	1370600	2253100
478.329	467970	312070	1837900	1345600
479.011	502050		1067800	398060
479.106	459470	275620	516650	837030
479.246	1883800	1043100	658770	1377700
479.262	332730	328330	669010	305510
479.35	304390		253770	408420
479.371	392740		448310	294000
479.407	877660	656920	1015500	852460
480.345			341780	389300
481.062	2964800	1471900	534850	537870
481.235	327580			277840
481.262	5503300	2891300	3265400	3381700
481.365	650750	372760	519940	641960
482.324			282070	329760
482.361			601730	1437700
483.093	2386700	1442100	2170300	2840000
483.251	402130			316240
483.344	1487500	1109300	829510	1107000
484.265	2069300	712080	6898700	1051600
484.282			542730	314710
485.002	370950			337030
485.033	660600	485430		307580
485.072	321550		264940	320760
485.291			304090	321960
485.339		267990		364890
485.36	2335100	2423300	1094900	921360
486.236	625490	353340		368660
486.27	453770	462620	331050	435550
486.295			317970	358210
487.08	5365800	3128700	3505100	4905400
487.231			270030	359140
487.448	295350			466890
488.332	578310	359360	602040	664850
489.038	679900	478360	515320	893760
489.077	3497000	2008600	2236900	3161000
489.255	720520		1976000
489.259	673080			386060
489.428	442550	328810	583620	510960
489.464			340450	339940
490.018	638490		1166900	283350
490.269	392080		761890	412040
491.035	400830		445250	572140
491.336	754820	18012000	2245200	6584800
491.443	471980	372290	403830	289940
492.254	867400	381220	372790	589260
493.122	1095000	703350	1309200	1756400
493.234	728080	356220		518440
493.314	14108000	7792700	15001000	32407000
493.423	887200	694860	1044200	731130
494.27	1777000	614590	3065700	669980
495.077	1418800	728080	477140	492160
495.152	613760	524000	311760	366480
495.241	1448100	639460	579260	730280
495.344			322540	272130
495.381	1074000	727650	2599200	563160
496.329	384900	298010	273020	400020
496.34	1181500	688600	3826800	4567500
497.109	2420500	1448000	1875100	2836900
497.36	645800	500410	518670	809830
499.088	574130	358410	742340	788000
499.274	1078800	428760	3319300	425290
499.376	440730	359460	362800	406140
500.275		277340		274500
500.296	1657100	709050	1344200	1406200
501.024	625020		908530	277970
501.096	4262600	2122700	2311300	3206100
501.259	2880100	1321300	1010700	1357200
501.275	287840		513030
501.355	473700	417070		340520
501.391		315360		281340
501.464	675640	483540	683950	846670
502.29	594440		796150	705330
502.326	295620		473960	391370
502.331			358540	312130
503.044	540000	329920
503.054	647790	509700	555460	801230
503.093	2591600	1477600	1570800	2209200
503.265	3320100	1119300	1025800	1454400
503.371	1127500	1155000	335130	309280
503.443			359370	318700
503.48	329270		352160	377650
504.265	444270	286030	1441200	274780
504.306	898630		977050	1873000
504.342	375750		928850	2334300
504.529	444120	856410	2840600	629510
505.051	451050	424550	442820	473730
505.423	1081800	771990	944410	836720
506.361			650930	659670
507.293		400170		353960
507.304		262950	361500	286800
507.402	466220	344000	478580	304480
507.438	691030	630260	639620	559850
508.249	806450	348110		384680
508.282	401870		289340	393320
508.376			667720	1709600
509.246		263530		261850
509.287	1867100	978470	1561400	3987400
510.345	850190	296710	1007200	731950
511.124	1669700	999480	1366900	2010500
511.282		717060		307040
511.339	309520			282940
512.031	620950		834490	277000
512.282	448880		694830	479190
513.028		538460		619140
513.103	528150	408160	621620	729260
513.281	3615500	1250900	9267200	1317400
513.356	360780			278330
515.443		304920	386590
515.48	591160	358370	486720	578480
516.283	2101600	768680	3928800	725650
516.306	530430		837170	475620
516.582	299500	282090	490410
517.007	1433300	760470	1064600	1377900
517.069	515890		305080	576320
517.459	586910	444720	540080	398000
518.275	2259200	817740	777570	964580
518.322	6293100	4182800	9505000	10233000
518.342	367760		460300	290780
519.439	634900	489420	642780	503840
520.34		268070	1059300	955740
521.001		271670	291430	387060
521.01	569570	390690
521.153	783520	552650	877880	1228000
521.257	2708700	1354200	1030400	1418000
521.381	306570		313010	295710
521.418	520220	440510	487050	412020
521.454	806260	828710	911730	560400
522.309	881170	479860	684470	700010
522.356	562370	334180	2271800	2048100
523.038	568050		453890
523.273	3434400	1577400	1118600	1736400
523.288	369480		310310
524.192		2353500	395100	3394700
524.211		394190		984270
524.238		14877000		21413000
524.24	2460100		3971000
524.371	1119200	555010	2365700	3395400
525.288	5634800	3009000	3278600	3071000
526.287	365000		312840	455680
527.036	541740	282230	549750	564230
527.119	441970		497090	551270
527.158		300750	402940
527.48	446150		277890	379890
528.291	2484000	721680	5632400	973150
529.033	414630		436240	455510
529.496	721450	498450	626120	818690
530.239	574730			303170
530.262	884470	352800	447150	372430
530.358	309380		1201400	2528500
531.023	3060100	1836900	2046700	2591500
531.258	400510		297830	422730
531.474	320470			318280
531.486	640460	567360	712450	557880
531.511			307370	389350
532.337	410790		443230	303440
532.358	869080	398130	1055200
532.47	600080		330730
533.02	3121500	1584200	1770500	2462600
533.28	601550	270110	1116100	341920
533.285	628330			503750
533.418	363360	326970	622870	370880
533.454	582200	406310	635120	413520
534.044	394100		371450
534.295	726280	325200	786510	719070
535.314		553670	356600	294550
535.433	899030	673650	766020	670690
535.469	347600	485420	666450	326770
536.281	448210			274220
537.26	787080	279180	282420	384880
537.34	17069000	9249500	17205000	35532000
537.391	338950			312840
538.296	2133100	807280	4235100	631020
539.268	1423200	712740	516750	804700
539.57	363390	1375800	536510	1748200
540.355	439590		374570	361730
541.052	1255700	710630	995560	1426400
541.262	697100	349010	297870	378710
541.495	298240			320880
542.322	1510900	1560500	2143800	1978000
542.966	1963600	734060	4006600	773250
542.992	686830	426020	289940	329910
543.049	992180	551960	501240	907810
543.301	1046000	375380	1858700	317860
543.475	336210	281130	351150
543.511	563000	455750	404210	417350
544.322	750480	301500
544.337	2747300	1507000	4241000	3751000
544.591	463000		295490	535020
544.617	13830000	10927000	3578500	5405400
545.039	3021100	1807500	1613200	2461400
545.051	342380		316850
545.286	3516300	1649000	1065000	1705600
545.49	402360	434690	389050	469390
546.257	998070	621410	580980	517130
546.283	491330		552970
546.353	4923100	2920200	4596800	6859400
546.485	422200		351790
546.614	40977000	32132000	10698000	15176000
546.997	389290	288870	337490	437590
547.036	2950400	1585800	1525800	2347300
547.276	298910		606750
547.292	1735200	635630	490150	735180
547.469	391830	289450	359660	269500
547.626	1560700	400560	577080	602430
547.956	488270		1043700
548.275	452430	284560	450920	369780
548.291	498100	310610	815110
548.468	438210	727290	1729700	1354400
548.559	424830	300860
548.611	52870000	41727000	14159000	19380000
549.449	1074700	966310	1004200	816800
549.485	347460		384270
551.081	638680	367880	551810	751150
551.392	305560	285690	453690	275920
551.936	535790		279170
552.252	505890	318160		304210
552.275	853130	307700		369660
552.306			686100	526120
552.535	3377800	364240
552.605	18311000	14610000	5004600	6839900
553.256	1226800	693890	862700	459700
553.272	542230	288560
553.39	6938900	17601000	4581000	2760600
553.423	371940	280690		352780
553.459	511730	702390	875440	616110
554.371	853600	486660	954450	948770
554.572	431070	285780	1094500	432360
554.602	5870800	4543300	1843100	2258600
555.067	1293000	823780	736950	1323600
555.267			359570	340000
555.511	993390	556120	626100	612300
556.308	443640		385510	359650
556.569	1236900	914030	3042700	1088600
556.599	1248600	909250	304410	592990
556.629			609920	646530
557.046	517880	332310	709140	650240
557.064	928040	422470	496650	901580
557.307	2223800	771250	3886600	727820
557.439			287370	299260
557.527	691690	380100	512850	473580
557.561			280720	268660
557.642	1756300	591990	3014900	491710
557.976	804700	297570	1425300	377610
558.486	633950	454110	493240
558.566	1603500	1161400	3724400	1308000
558.64	35769000	31113000	9058900	13057000
559.054	2125900	1228400	1133500	1557200
559.433	723990	325120	712480	595020
559.517	3858700	3012300	3471500	3104300
559.643	435220	419430
560.309	2073700	685630	4732000	704450
560.501	3014600	1963000	2342100	999440
560.563	1083900	760830	2718400	906790
560.591	3864200	3810900	1332400	1711100
560.637	22627000	19983000	5815000	8461700
561.002	339910	308540
561.013	522340	385180	291430	490600
561.051	2070600	1204000	1193000	1385500
561.449	1683700	1096500	1872800	1341600
561.485	331350		368440	322620
561.967	1358000	365870	389430	538660
562.302	1252500	412120	399930	455050
562.369	314410		294530	330420
562.56	443650	346720	1180800	466000
562.588	11129000	10767000	3102800	5133100
562.966	434730		553610
563.009	425400		345370	363960
563.465	1849800	1557800	2163800	1546900
565.096	610500	404340	444050	916370
565.283	2765700	1595200	1041100	1712300
566.322	2052400	1899700	1682900	1768400
566.335	497370		302740
566.582	10941000	10709000	3542800	5068300
566.598	1292400	1159600	4474400	1526400
567.064	388330		276380
567.275	305430		383850
567.299	3573500	1696600	1213900	1866600
567.438	310130			279560
568.457	608530	519390	939990	904250
568.579	5079200	5064900	1541900	2483600
568.595	1642700	1292800	5224200	1836400
569.083	768310	546060	506630	943340
569.314	4229800	2343500	2511200	2111200
569.339		399640		597050
569.672	460820	649730
570.546	341380		417940
570.576	1861600	1749000	535740	882370
570.987		445050		582010
571.062	473110	302300	372920	509920
571.08	605590	420160	358920	674510
571.506	398720		436580
571.983	1738900	661040	2833700	641110
572.317	1348900	560110	2197200	523420
572.543		437740	889790
572.574	425350	420770
572.589	453840	281850	1281100	479090
573.434			281220	430380
574.265	717180	390690		309870
574.288	865500	544330	361130	321050
574.54	438630	361000	1166100	281710
575.285	482020	285130		326950
575.465	1076000	817790	1040600	569730
576.28	533270	372570	520310	510730
576.384	934140	530620	732580	768540
576.496	1173800	295500
576.499			624690	644580
576.537		305800	795730	431790
576.565	506770	655040		287880
577.307	360560		487560
577.444	306100	278820	535850
577.48	2113400	1558700	1753500	1427900
578.321	333840			437910
578.379			367340	348430
578.534		280770	397060
578.562	1344400	1959000	615140	709090
578.608	2591500	2866000	757670	1159300
579.112	418770	357980	315530	518350
579.439	322490		343010	403480
579.69	410530	415780	298850	658050
580.559	1661600	2095000	618070	1038400
580.575			552650	325910
581.366	17908000	9234900	16956000	33913000
582.322	2159400	638490	4851900	750880
582.556	1446400	1737700	568210	825830
582.572	467560	363450	1170200	408990
583.294	1363300	742810	527550	847770
583.354		455410	290810	452370
583.542	573320	308760		282590
584.553	747070	884220		355940
584.569	396140	357720	1321900	524380
584.995			343800	443250
585.449	626160	291700	492840	547700
585.485	301490		322380
586.567	296980	582830	859820	386430
587.327	678790		845980
587.465	2587800	1286100	2938300	2426500
587.549	4685600	3931100	4391200	3798300
588.591	871650	1361000	356720	591790
589.147	560680	453540	686120	455560
589.312	3778500	1723600	978750	1739900
589.48	3676700	2735600	4756300	3787700
589.517	405770		296920	321900
590.588	1210000	1468200	282170	657410
591.32		452740		499460
591.459	395860		518530	377340
591.496	2169800	1797100	2513600	1676800
592.47			783450	1030000
592.585	891680	1023400	283980	552750
593.454		304250		272170
594.497	331220	3141000	1401500	561250
594.582	315510	406090
594.603	679830	763120	340890	358290
596.278	789690	410250		322180
596.302	608220	333590
597.272	369790			285270
597.299	474290	378620
598.398	834190	473960	486420	620520
599.01	842050	532520	561090	852320
599.504			282910	393810
599.596	509980	481990
600.334	368610		296700	388460
600.594	815730	1027900	275880
601.334	1095900	281360	1573100
601.48	772860	406110	736250	573940
601.528	811280	535800	961340	491590
601.593	822430	1038600		342530
602.002	477080		670490
602.296	317660		295400	323930
602.575	8464600	6234600	2146000	2845700
602.593	764940	794950		360840
602.997	1418300	824860	690940	1179100
603.459	445320	316760	559370	425870
603.496	1575200	1126000	1337000	1263200
603.59	559260	690750
604.311	406360	336600		342580
604.335	2074900	689360	4819200	499500
604.539	294760	283500
604.572	26851000	20585000	6679800	9488400
604.611	437470	520310
605.455	325800		434390	466990
605.475	749220	637660	899360	571000
605.512	1095600	859260	911650	852490
605.55			489690	384810
605.609	641520	763310
606.569	39505000	29519000	9657400	13655000
606.608	426620	612450		271530
607.568	1013100	617370
607.606	458830	453450
608.567	33919000	25194000	8153900	11998000
608.595		692020		302750
608.642	515560	585460
609.039	428780		330950	624430
609.309	2388200	1521500	642560	1604000
609.565	602830	283460
610.564	18152000	13800000	4681800	6475200
610.593	1420000	1766800	796500	898280
610.624	346330	427430	304320
610.698	359480	437930	284030	330370
611.036	333000		289770	450470
611.325	3682900	1644700	863190	1453000
611.385		916930		713690
611.465	398480		402940	319460
611.585	489110	456170
611.622	402140	457670
612.561	6827600	5168600	1740600	2425300
612.572	352130	299270
612.591	1175200	1771600	662120	856850
612.604	7007000	5798100	1566300	2438600
612.637	306430	329530
613.026	775510	491220	586300	767450
613.16		373800	749760	278160
613.341	2471800	1368200	2000400	1428300
613.48	1848800	1108400	2721100	2847500
613.606	367330	384660
614.181	410300	561430	719080
614.452			1007500	1053500
614.528	405670	362510	923220	314530
614.558	1971400	1440400	472220	648480
614.589		1073800	421710	456360
615.005	428910		421400	390360
615.023	803330	485890	478500	663920
615.14	546980	418470	304250	318400
615.496	5487700	4563400	8866600	8153400
615.58	1582400	1230100	1500900	1231500
616.009	891110		1065600
616.177	5083100	8220200	13000000	1777400
616.246			283250	288020
616.343	666750		838580
616.525	642610	480030	984230	489010
616.554	434770	307230
616.598	26478000	21868000	5941900	8634700
616.642	405960	341680
617.013	1157800	606160		701960
617.475	336180	304700	352540
617.512	2665800	2935000	5363100	4232800
617.584	702810	555640
617.602	335790	293590
617.677	508840		379760
618.291	739160	373700
618.549	2399700	2148500	696340	1093200
618.595	18991000	16028000	4360200	6425200
619.01	1359400	745710	556770	919000
619.351		306870		304430
619.491	716870	517030	439330	731270
619.527	854610	679730	686470	692910
619.581	1375800	1025300	298960	446890
619.674	349580	379770
620.411	637400	327970	470070	438770
620.518			476590	287820
620.526		277380		286820
620.547	7646000	6897900	2149600	3366800
620.579	1255600	816480	289880	374170
620.593	9225000	7729500	2014500	3156600
620.726	331190			337100
620.912			383340	369410
620.968	312800	308800		285380
621.007		295940		476360
621.578	689410	598120
621.713	295670			393100
622.347	342940			370480
622.543	10880000	10301000	3287500	4640100
622.589	2857000	2509100	694590	906180
622.633	5667200	5297300	1522800	2403200
623.055	432620		291050	507640
623.711	324260	353790	343660
624.541	9789800	8771400	2729600	4311700
624.557			906970	342290
624.586	534260	487960
624.63	14491000	13705000	3989700	6078000
624.705		357050	318370
625.284	395670	277180		318980
625.392	16176000	8523500	14338000	27132000
625.519			314930	285450
625.634	303500	291550
626.348	2034700	609050	4467400	537910
626.538	5504700	5071400	1523400	2367500
626.553	671800	415270	1188000	382650
626.627	16447000	15193000	4477700	6566700
626.85	1212400	421330	2773700	399660
627.042	565380	343940	287050	512450
627.32	1204800	715470	304060	647400
627.47		605780		386810
627.535			919260	747850
627.568	303850	481630		277420
627.631	354710	387280
628.535	2160100	1933900	636600	800150
628.551	497650	351600	746580
628.578	1687600	1857100	429940	703700
628.599	3765600	3267300	1585800	1699700
628.624	10090000	9533500	2718200	4128900
629.021	295560		377170
629.039	493370		283690	439790
629.475	877110	584080	543590	501460
630.532	648870	688650
630.548	311610		424730
630.575	5218000	5314600	1311700	2116400
630.596	9882200	8911600	4131600	4454200
630.621	3964100	3871800	1061200	1630200
630.684	584270		580670
631.018	619070		655120	404030
631.353	296560		271230
631.47	455040	372550	687400	898470
631.491	1221100	1056500	1362800	1036700
632.572	7234700	6905900	1683500	2714200
632.593	11111000	9906900	4453100	4781700
632.619	1043400	840730	374300	385180
632.662	3530600	3673400	1300400	1952600
632.673	822240	546690
632.925	584290	292340	483560	496180
633.338	3159200	1378500	746200	1358600
633.507	948930	766090	1267000	787980
633.543	379070	297530	292570	300420
633.84	1761800	826910	377590	813210
634.551	474380	362250
634.57	5219500	5480800	1378200	2175500
634.591	6904100	6204700	2643900	2931900
634.659	7794700	8295200	2881600	4412200
634.922	890570	471940	586700	668400
635.141	387200	367080	807500
635.549	912380	533480	389620	326450
635.653	291150	313070		399250
636.52	852650	965700		456120
636.548	819190	706870
636.567	2535600	2654900	656330	1080300
636.58	577670		1127300	475140
636.588	2574300	2584700	964390	1045100
636.656	7347500	7854000	2637400	4470200
636.919	559590	314600	337210	517820
637.071		276520		281530
637.48	355930	322310	755300	494620
637.546	770660	522740	387380	276260
637.649			368240	469750
638.517	1199700	1434500	353170	626930
638.544	455670	401770
638.564	879280	969000		359000
638.578	310860	350500	639160
638.585	558110	525930	304000	320470
638.607	1619100	1715400	398050	692650
638.627	357990	326690
638.653	3829400	4002200	1462000	2215100
639.496	1530400	1327200	3780700	3348300
640.304	539370	326880
640.515	1090000	1316600		566270
640.564	586410	455650
640.588			575230	2902800
640.604	3877000	4415600	1062900	1793500
640.624	830140	828780		292400
640.65	1193100	1230900	457720	557570
640.706	333520	318970
641.325	451090			292280
641.511	2526700	2051000	6466400	6082000
641.562	638860	556850
642.4	368160	622610		351440
642.424	402130	284870	315420	282670
642.483			302360	312090
642.56	465710	569170
642.601	4277200	5143900	1202800	2201100
642.623	804990	823640		341320
642.691	1902600	2216000	863550	1571100
642.702	586740	686310
642.952			304500	352550
643.293	1315900	383700	1578800	311360
643.527	2147400	1846400	4608100	3723300
644.509	350560	292860
644.573	1116200	1202100	535150	573530
644.598	2778600	3271700	798950	1370200
644.614			981730	410950
644.62	308000	351290
644.688	3539500	4285700	1572800	2523700
644.95	359850	375830	359550	320040
645.36	328830		383350
645.47	527590	421070	336190	425930
645.491	351780			302790
645.695	337760		335160	301700
646.549	503550	785670
646.57	2842700	3181900	1338600	1541700
646.595	1158800	1209000	354380	568100
646.611			983780	500180
646.685	2750900	3421300	1446800	2042700
646.94	1115900	654400	570400	849860
647.44	367030	1386100	408930
647.485	524360	438890	325440	476540
647.558	559600	377410	350650
647.641		283400		367350
648.362	1701300	442630	3391000	359790
648.546	748050	960590		420370
648.567	3063000	3623900	1549200	1806900
648.636	773440	1091200	318140	500580
648.656	430250	532450	390760	364010
648.682	1166700	1415000	590760	928350
648.863	1151300	328660	2246200	356220
648.937	1681500	1006600	901170	1383300
649.465	524390	351030
649.502			271960	321060
650.543	652570	795550
650.564	2060000	2381800	937250	1155300
650.581	1945300	2121000	847090	911350
650.633	1784100	2381600	660390	1156800
650.653	763820	807570	539740	432140
650.679		362050		302250
650.934	1228400	615490	734880	984920
651.481	367930		266900	358270
652.562	766780	847090	370380	479570
652.578	5207200	5662900	2369400	2606300
652.63	1920600	2450100	765200	1220400
652.651	633760	601120	298380	413790
652.719	945280	1130700	591070	821510
652.731	428950	327600
653.336	1765000	1008300	536390	1031300
654.575	5850100	6356300	2659800	2963900
654.621	407280	452780	382220
654.628	977520	1156100	354010	560430
654.716	1376700	1869000	893370	1592600
654.728	301230	375680
655.351	2539400	1192200	649610	1118000
655.491	681750	597970	302450	422300
655.853	1584300	591950	410030	671750
656.348	493080		639280
656.572	3787000	3814400	1586700	1681500
656.619	1046300	1130800	713910	434870
656.627	311600	396530
656.713	864640	1118000	541620	925260
656.969	539370	357040	502530	628390
657.123	296210	370530	547180
657.367	1515100	927400	1176000	862540
657.486		291610	387720	735630
657.507	1038600	826050	1065400	934810
658.569	1309300	1578100	656070	722620
658.617	826140		630770	421720
658.628	641900		316400	478920
658.665	513930	622310	291470	411480
658.71	294580	412220		295320
658.966	865830	626970	473030	919160
659.287	5247500	1738100	13138000	1739700
659.522	645650	511400	1066300	775660
660.385	518450	406370
660.534	3606000	3004000	901630	1362200
660.573	407390	439780		297940
660.608	553560	473110
660.625	876740		377670	537670
660.641		4028900		446490
660.662	758240	1365700	492210	693830
660.956	988010	577080	414560	865830
662.508	317770	285380
662.531	13353000	10188000	3197000	4863700
662.568	294750	396110
662.606	1505800	1405800	504210	733790
662.622	592040	484610	299800	482350
662.659	753100	1038800	368290	525300
662.748	417850	553560		483850
662.953	1633100	861930	812460	1270300
663.481	542490	329160	421570	441970
663.496			305030	489430
664.528	21583000	16348000	5301500	7693600
664.604	1178300	1403500	459050	630420
664.745	393670	623860	433230	659300
664.911	334940	308690	329710	295410
664.95	987400	733510	394300	842020
665.512	462510	397750	652130	778380
666.374	305630			383510
666.525	20360000	15576000	4848800	7273900
666.556	604060	723200		433450
666.6	540270	736090
666.743		290100		369570
666.998	415420	334650		524670
667.527	810610	647340
668.246	713530			683430
668.522	12724000	9967800	3016800	4679600
668.552	1626300	2004100	709460	865710
668.596	472720		397610
668.619	493560		795360	3365500
668.995	312120	348200		397030
669.419	12796000	6864500	9742100	18535000
669.627		535650	1014600
670.375	1274200	488820	2734900	410590
670.519	5672300	4385400	1232100	2101300
670.533	395480	277130
670.549	1822700	2473500	807550	1041700
670.563	3692200	3065400	669950	1277400
670.61	379020	332340
670.639	296930	375520		370210
670.654	376700	291210
670.691	389880	622510	271680	315670
670.876	956980		1740500
670.985	635510	379030	288690	506170
671.346	891340	504150	301320	289510
671.486	644540	471290	515400	378030
672.516	1916800	1367700	420030	565600
672.56	11888000	10043000	2420600	3924200
672.636	667000	768160	314670	380540
672.688		368170		305030
672.982	700940	520230	336980	651770
673.502	556390	438110	496930	470500
674.136		433850	352350
674.484	633980	334410	734190	296420
674.514	419660	309990
674.557	17538000	14967000	3553500	5756000
674.633	422440	592080	391100	322610
674.774		291230		302560
674.971	612090	432520		494370
675.261	334350		1389700
675.518	572890		427920	502370
675.544	1138400	519210	2801800	2151000
676.481	507610		504830
676.508	1047500	1084400		423590
676.554	14783000	12283000	2776600	4706400
676.969	1004900	710920	433820	712690
677.364	1894100	935070	394580	856850
677.866	1355200	612490	282630	529580
678.361	335480		502770
678.505	3734200	3551200	1241200	1689200
678.551	7973900	6809100	1596100	2599300
678.58	354340	444180
678.863	319550		305680
678.927	344090	290150		304680
678.966		396730	280800	552340
679.106	326630	294410	387060	299390
679.418	619690	657570	1238100	775190
679.571	338820	474900		301050
680.502	6071800	5699500	1411700	2512200
680.548	3151100	2465100	624060	897910
680.592	3390900	3160000	764220	1330200
681.013	472340	297500		399580
682.499	6140700	5619800	1491300	2611400
682.516		351300	436180
682.545	632880	675770		312840
682.589	9657500	9241600	2151900	3676800
682.665		368840		332190
683.01	383690	292430		314210
683.586	355610	394890
684.164		405570	590090
684.496	3718400	3818200	924770	1684300
684.513	535410	350840	742930	336710
684.524	393700	388790
684.586	12363000	12104000	2686700	4842300
685.436	18099000	16203000	16470000	12343000
685.583	327690	341830
686.493	1731200	1777400	354550	700190
686.51	568390	372540	644900	371460
686.537	873470	945540
686.557	1621400	1452200	422180	594480
686.583	9085900	8585100	2247900	3688900
686.997	491070	300880		310050
688.491	606170	604970		297910
688.534	3009400	3185400	610770	1056400
688.555	5092700	4433600	1612300	1995900
688.58	4107200	4093000	900360	1655600
689.159	575000	387120
689.529	470450	427140
689.559		453960	2431300
689.6	335370	373530
690.531	4570700	4747100	832620	1403200
690.552	6452600	5754300	1916700
690.578	1306100	1139400		415150
690.62	2163500	2246100	608780	989890
691.512	1020400	638170	809470	890190
691.526	308130	366720
691.547	530980	519500	398940	316470
692.388	1248000	533110	2151400	357760
692.528	3963200	4247200	489240	1357000
692.549	4717000	4335900	1364800	1633300
692.617	5533900	6113900	1649800	3346500
692.889	814830		1344200
693.545	666650	750600
694.525	2273800	2387900	401210	654080
694.546	2431700	2199500	702350	968520
694.614	6286600	6683200	1835000	3230400
695.542	387010	672400
695.643		306130	509450
696.259		380140		335570
696.476	650040	886680		344480
696.522	795050	852520		370150
696.565	934970	985320		344890
696.611	3863400	4315200	1102400	1929600
696.65	454440		641680	1397900
697.207	399930		380080
697.362	1137000	735990		526250
697.525	2834400	1462700	3191600	1965800
697.658	4011100	22934000	33830000	1604100
698.473	746830	781280		329700
698.563	2539600	3086600	598930	1059500
698.609	1559700	1584000	399990	738110
699.378	1545000	642200	387140	537550
699.879	1018200	362390		386310
700.066	427470			494480
700.374	346150		401910
700.471	476460	505470		318510
700.489	464530		458960	389240
700.526			328920	494610
700.56	3485000	3898800	785310	1419000
700.606	337590	385700
700.649	1270100	1467800	537630	828570
700.678		336810	699680
701.393	1089300	549340	788830	445760
701.559	869300	699750	2200300	2560100
702.531	597050	722310
702.544			540410	540330
702.556	2467000	2939000	536150	944770
702.646	3047600	3292400	1094000	1977200
703.575	17119000	12270000	37495000	47491000
704.522			1675000	749450
704.53	1346100	1583400	565120	510130
704.554	1090700	1331800
704.643	2775900	3464100	1203700	1893200
705.528	1138900	777170		1043400
706.505	607430	728630
706.525	1671900	1877000		847820
706.538	2687600	811320	8309200	7392400
706.594	747900	885300	766630	822030
706.64	1289400	1734500	538500	1089700
706.896	756220	465180	378090	586890
707.517	379500	328710
708.503	346330	457380
708.523	1289200	1435200	439680	550460
708.591	1450200	1900600	405320	796190
708.613	394220	487640		381700
708.637	349150	575620		354890
708.893	730920	361450	323910	438260
709.549	441460	452710
710.52	632550	654030
710.537	2797200	3067700	900050	1158000
710.588	1539800	2161600	502460	787330
710.677	606860	864620		574050
711.541			2700900	1679300
712.534		3995000	1065000	1418400
712.587	908630	1295400		569540
712.675	1085000	1594900	566560	1104100
713.445	8881200	5102600	4943300	10390000
713.565	440950	545340
714.401	954170		1228800
714.505	760500		714500	362310
714.53	2632100	2704000		852070
714.541			1128800	679770
714.577	683440	863300	457410	348740
714.672	840660	1246100	547640	818710
714.903	532690		1010100
715.372	560630	463940		402280
716.527	1071500	1123500
716.537	377790	437170
716.559	478570		1670700	1400200
716.574	714420	838710	415510
716.925	464060			368380
717.59	698150		754540	773310
718.493	1578000	1311500	399590	551130
718.539	649490		2529200	1497300
718.565	357920	452550
718.574	1075800	623270	5436200	6311500
718.62	751090	1215000	428910	588200
719.508	404610	450180
720.49	6534400	5256600	1433300	2034400
720.53	415720	482580
720.554	2113000	993110	6503400	4133000
720.59	918160	775850	4999500	6760100
720.618	729190	1102100		492820
720.706		318920		381550
720.911	688020	412590		528120
721.39	1080700	434740		373820
721.527	384060	408540
722.487	11315000	8910300	2370700	3629300
722.51			570700	852390
722.524	523920	612040
722.614	343060	545540
722.704		523720	373460	586300
722.908	489130	465800		496760
723.184	507220	371430	459200
723.541	2456900	2325900	2337100	2460400
724.484	12121000	9436100	2408300	3780500
724.528	1139900	589930	3909200	5255700
724.558	482020	678080
724.701		436840		389270
725.51	518630		459230
725.557	46274000	35616000	42478000	43356000
725.69		858490	1113800
726.481	8366100	6700200	1736400	2650800
726.504	1138200		2580800	1004100
726.513	834030	934030	542030	411920
728.478	4392500	3384300	911590	1267700
728.506	960200	1419300
728.52	9691900	4459500	11543000	9676400
728.576	754080		763280
730.475	1405100	1309800	390050	608770
730.518	8089100	7318600
730.538	1620300	605970	6632500	3987000
730.594	610220	669910		571410
730.941	338480			369490
731.58	438140	318440		375810
731.606	820290	506330	802300	1542100
732.443	512360		600170
732.516	13149000	11970000	2374000	4018000
732.554	10287000	3878000	37769000	30305000
732.59	626280	591790	926300	760110
732.734		366170		464440
734.44	388270		558330
734.466	435980	449310
734.513	12499000	11325000	2205600	3835400
734.569	14925000	9312100	53551000	54444000
734.927	422010	362970
735.068		443660		542740
736.414	688520		799140
736.464	2008800	1924300	539210	604310
736.51	8097300	7318800	1408200	2295400
736.915	595080		621950
738.461	3529400	3365800	676670	1214100
738.506	3708900	3348900	1676900	1997300
738.541			2370000	1624100
738.55	2250900	2019400
739.572	1909500	1079300	866850	773520
740.458	3635000	3736500	772480	1418600
740.521	2513700	934190	4138300	2616800
740.548	6989300	7069500
740.557			7156600	7298500
741.388	741230	451770
741.532	1026900	1049200	936340	1201100
741.56	1313600	895520
742.455	2735300	2692500		1081000
742.471	534980		765770
742.536	6435400		9659100	5814900
742.545	10068000	9851000	1956400	3453400
742.572	2785800	1962700	7028700	9027800
744.452	1488100	1383300		473770
744.469	440550	386030	707780
744.495	984630	886780	962360	935000
744.516	1214300	872660
744.541	9108000	9030700		3620900
744.555	1569200	899170	4919000	4032400
744.59	1287500	1033800	5822300	6296000
745.419	631820		540090
746.449	624400	620070
746.492	2602300	2997000
746.51	3448000		7043400	8459400
746.539	4735300	4834700	979510	1801200
746.57	2907000	1261900	7635900	4845100
746.606	2199200	1638500	10075000	14220000
747.488	547070	907360
748.489	4544400	4916400	898630	1814900
748.51	4357100	4289200
748.527			1399000	2305700
748.535	1699900	1690600
748.587	545310		2073700	1364000
749.485	435960	439070
749.59	739220	467000
750.487	4204300	4877900	893670	1779800
750.507	3837600	3846700	1443900	1931000
750.543	928760	557410	4280500	4305700
750.576	4606700	5207500	1399200	2650800
751.503	561560	502720
751.572	521940	447000
752.484	2932600	3084300	641990	1325200
752.505	2110900	2284600
752.52	5096500	1513900	10133000	5394000
752.559			2004900	2481800
752.573	6114600	6868700	1896400	3220600
753.588	2278300	1812100	1174000	1581100
754.436	567340	475760
754.483	1274100	1335200	669960	573640
754.536	31217000	10082000	57554000	39164000
754.57	4332200	5037000		2186800
756.432	637180	700000
756.479	478540	394250
756.501	696790	465210	1042400
756.52	1701700	2411100
756.551	50356000	26977000	89798000	76568000
757.471	5088500	2751100	2847900	5663200
758.428	773250	547260	818260
758.518	2930600	3835000
758.534	1143200	716140
758.554	3521800	1926100
758.569	31117000	20326000	117850000	125420000
758.607	811060	1145300
758.928	473530		554840
760.491	508370	804820
760.516	2820400	3435700		1541300
760.585	31989000	18822000	99857000	102150000
760.606	2157700	3027500
762.467	500950	487840
762.488	1219300	1325700		661510
762.504			1740700	1825000
762.513	1483000	1936200
762.534	421510	431060
762.602	3604500	4155900		4646700
763.449	832420	527150
764.464	638520	880880
764.485	1696300	1967200	705330	975940
764.52	1244500		2448300	2444900
764.557	2610200	2099300	3742400	3952800
766.46	708560	836540
766.482	1352000	1651200		803720
766.536	6017500	3352500	10089000	7399100
766.573	5535700	4096800	15235000	15389000
768.457	534560	550070
768.493	1118400	745800	1286500	1235500
768.552	8701000	3052200	14267000	8762400
768.589	6937800	4938200	22329000	28824000
769.106	803990			1149200
770.491	584420	905960
770.51	2213500	1275900	4422400	5112700
770.545	1321300	1686200
770.568	2560300	1266100	4673600	2687400
770.606	1010200	823040	5712300	6197100
770.634	1183900	1429100	612040	1126200
772.489	947720	866180
772.525	4297700	2527300	12217000	10406000
772.551	599300	462480
772.585	2414700	1395200	6527000	5116700
772.622			2209200	3040400
772.631	952580	1279500
774.541	1868600	1144700	4022400	4066400
774.566	552130	448570
774.602	1431100	836470	3291600	2553800
774.628	584230	745930
776.451	5302200	4710300	1882200	2492300
776.491	527230	518800
776.519	899150	421260	1919100	1160500
776.558			1676200	1448600
776.58	1366200	1332200	717460	1171900
778.449	22989000	19361000	8123000	10519000
778.49	519800	546230
778.536	9018100	3661700	22004000	12607000
778.576	935340	1288200	1612500	1534300
780.446	44607000	37647000	14742000	20254000
780.488	942650	871870
780.496	1044200	771780
780.552	101080000	60118000	206580000	181010000
780.661		504010		614070
781.054			731040	659930
781.445	1067500	612990
781.448			681910	591540
781.483	515410	576210
781.62	992760	646670
782.061			1009100	916170
782.39	538810	517080
782.443	53299000	44105000	18783000	24733000
782.462			1627900	1623700
782.514	1613200	1184400	2237700
782.568	114890000	59615000	221800000	200840000
783.069			773650	724510
783.441	824740	561710
783.515	4061600	3955500		2056400
784.44	42279000	34897000	14846000	19637000
784.483			990220	879610
784.53			1569000	1108200
784.585	21338000	12823000	105130000	78943000
785.571			2974800	2366900
785.653	683930		1505400	1271500
786.437	23869000	19585000	8433400	10991000
786.48	3495800	2967700	1549200	1763000
786.501			1150700	1468900
786.545	761820	534740	1521300	1225500
786.601	28588000	20154000	96409000	111650000
787.458	725190	572280
787.67	762150	530610	1147200	1378900
788.434	10049000	8315800	3592200	4691000
788.477	12482000	11522000	4016800	5575800
788.52	1687600	782290	4956100	3735900
788.539			967970	921340
788.557	9229500	7129200	16722000	14495000
788.617	6693000	4262400	12689000	18174000
790.431	3551700	2834500	1095900	1445300
790.474	22183000	19974000	7072300	10022000
790.536	4508700	2304600	8568300	8456400
790.572	7837700	5770700	21089000	23836000
792.426	2696600	2438200	940920	1430800
792.471	23820000	21076000	7658600	11183000
792.552	2578500	974230	4737900	2847500
792.589	3467000	2340000	13161000	13031000
793.457	896160	678520
793.544	1515500	1591800		1404100
794.061			979680	796090
794.422	8779500	8450800	3538700	5242200
794.45	1126200	956130
794.468	16964000	15185000	5481000	8059600
794.508	885710		1905400	1351400
794.531	1354100	1038900
794.567	8464400	4184100	13368000	8407900
794.606	4539300	3336400	31896000	39789000
795.07	472930	377880	1105200	1136900
796.077			661610	664140
796.419	17182000	16698000	6972800	9929300
796.465	8260900	7677300	2638900	4005200
796.509	2453800	2219400
796.525	3720500	2679200	10184000	10085000
796.547	3218500	2290100
796.549			1143700	1051200
796.584	5231500	2344000	7671400	5107100
796.622	741320	755020	5206800	7236000
798.417	21068000	19999000	8407900	12318000
798.463	3195500	2884400	1022100	1300500
798.506	8355800	8275200	2850200	4601300
798.541	3623900		9245300	7890400
798.563	3176600	1227600	1094800	1121400
798.601			1852500	930320
799.669			1493800	962480
799.679	753190	504070
800.414	17296000	16636000	7009800	10074000
800.459	924820	828230
800.504	13967000	13562000	4949200	7286400
800.558			2647600	1645900
800.581	775130	651630	610550	516100
800.617			1124000	669410
801.444	501370	486340
801.497	3135600	1556000	2529400	3881000
801.585	1233500	741580	831590	670520
801.621	683810	374380
801.694	694970	512470		575560
802.411	10226000	9721500	4362000	5936500
802.454	1682600	1493200	979410	793130
802.48	972180	813620
802.501	15221000	13708000	6057800	8999700
802.536	4649600	1466900	9893600	5998100
802.573	973110	430270	3084700	1512800
803.44	799090	568720
803.504	622390		523750
803.601	814710	481020	918420
804.408	4339600	4316300	1788900	2691800
804.451	4520100	4866700	1546500	2556900
804.475	2394400	1953100	908070	1049900
804.497	8329100	7951200	2606700	3960000
804.552	59268000	32421000	121440000	106720000
805.62	437970		727250	532440
806.405	1467700	1387700	546230	939910
806.449	8077300	8704500	2738700	4596800
806.47	3755900	3401100	1763300	1645200
806.495	3882400	3576500		2134400
806.567	65525000	34215000	192030000	120370000
807.069			1040200	907680
807.636	1837600	904920	2386700	1316800
808.077	444040			653730
808.403	557730	700870
808.445	9162100	9416100	3149100	4962500
808.468	3833300	3119400	2339900	2257100
808.491	1228900	1225200
808.494			651630	661770
808.534	4422400	4753000
808.583	101650000	60888000	202630000	184710000
809.463	548060	517420	538900	586700
809.652	2613500	1699400	2155600	1932000
810.397	1538500	1768300	635600	980540
810.442	6780400	7107700	2331600	3529000
810.464	2329800	2245300	866760	1015000
810.491		490550		620000
810.521	1329500		1372900	1284400
810.533	6192800	6689000	1838100	3603800
810.545			697470	907750
810.6	34550000	20675000	60718000	71032000
811.42	851690	467310
811.529	794350	561010		492970
811.669	2556300	1261900	8488100	8027900
812.394	3015000	3457400	1282000	2061200
812.44	3453700	3588100	1132500	1830800
812.461	1156800	1129600
812.495	2566300		2945800	1691900
812.53	5502400	6081100	1753700	3171200
812.559	1259200	857930	1657700	1922900
812.618	3024800	2071800	12679000	9171000
813.521	673700	516550		861200
813.544	1016800	639140
813.684	5100800	2381100	12953000	15177000
814.391	3753400	4161400	1412100	2527800
814.437	1560700	1517600		649330
814.458	595360	557480
814.48	2947900	3500900		1640700
814.511	4061800	2607800	3978800	3044800
814.526	3409600	3339200		1767400
814.538	967040		1478400
814.573	4620300	3099700	10064000	9799000
814.634	647620		2936700	2112400
815.701	884270	630240	1354600	1631100
816.388	3171800	3728800	1428300	2252800
816.477	4680900	5543400	1232300	2371100
816.525	982330	1187900		912230
816.553	859930		1893600
816.588	11364000	7551400	39059000	43158000
817.435	933650	558470
817.497			1312500	2228800
818.385	1980100	2231000	792580	1306500
818.475	5117600	5584800	1548900	3143200
818.566	3742500	3012100	5086300	3726100
818.605	2181900	1803600	7682200	10403000
819.069			464930	339030
819.455	652530	405270
819.513			1516500	2656900
819.635	384950		552750
820.382	774040	1019000	442400	561420
820.425	642510	892000		399530
820.445	818810	886720		430570
820.472	3071500	3505600	954460	1787900
820.526	1831000	1175900	4204100	4377400
820.585	1292600	729100	3190700	1518700
820.622	513690	541390	3873400	4388800
821.49	367470	290070
821.651	1109100	436200	1429400	774600
822.423	1282300	1557400	463750	766130
822.442	1036800		561540	712750
822.468	1433300	1809300	565650	828800
822.541		1203300	6558500	4603700
822.558		2284700		1548500
822.562	2731900		1044900
822.599	1272500	683810	2387300	1312300
822.638			3140400	3921900
823.668	683250	382270	458940
824.419	1547500	1840800	609430	927900
824.441		1068700	456640	763160
824.467	911140	710200	727200	434990
824.509	1516400	1799400		973680
824.526	524820	473240	603920	380100
824.556	3481500	3027500	6711500	7368100
824.578	2494900	1803300
824.616	466020		722570	501000
824.64			427620	423990
824.653			1102900	1532200
824.81	523690			392630
824.968	515190		469310
825.695	781650	541040	544350	402550
826.417		1404200	478630	758690
826.438	774230	862360		419130
826.454	652420	570800	469070
826.507	2166300	2678400	793330	1509500
826.574			1207800	1292100
826.596	1217500	733250	640910	809710
826.669			437130	561950
827.71	818260	483390	594150	517120
828.413	566670	718440		376550
828.45	1034800	851330	429530	358450
828.503	1812200	2383600		1343600
828.53	521430	366350
828.552	9621400	4753700	16211000	14711000
829.226	970200	512780	1005100	716860
829.439	683760	556870
829.617	837300	416710	687250	462100
829.727	415210	358170		364510
830.364	367430	380230		391980
830.446	757010	713730
830.502	964220	1132500		749680
830.567	30153000	14700000	73688000	47728000
831.635	784730	412510	1337300	841990
832.418	441510	385170
832.454	757520	1101300		674500
832.468			627980	460840
832.511	711690	410900
832.52		509740	1088000	849810
832.584	59481000	33228000	77478000	72908000
833.651	6685800	3641100	10516000	7513700
834.45	748060	942880		481910
834.484		308210	469700
834.502	888900	503510	556420	727840
834.525	1410800	841200	1646700	1400400
834.6	10901000	6402000	26215000	16996000
834.619	597840	344180
835.496	377100	332280
835.667	13210000	6577000	16213000	14667000
836.446	610750			371870
836.496	1523600	898150	1328500	1088800
836.544	1150000	680580	866510	583130
836.616	3213100	1931700	11492000	7149500
837.684	2172500	1416700	1623300	1443400
838.405	1107800	510020	539110	533590
838.441	389340	391780
838.477	696730	705440
838.511	9041400	6433300	10312000	8629200
838.559	1620800	1216200	651200
838.633	951060	645930	3120600	2229000
838.826	397940			329960
839.712	397020	292400		326550
840.402	1361800	764530	858080	773840
840.45	875750	644940	346010	521940
840.474	498370	410610
840.526	9312800	5492300	8509100	6681000
840.588	1331900	934060	3785800	5801800
840.621	425220			532390
841.474	1836000	1481800	796320	748020
842.4	1243900	634320	515350	652010
842.447	1759500	1353800	631590	974370
842.546	386070		421200
842.571			466610	403590
842.605	1159300	786940	5019800	4970500
842.63			1014300	646310
843.471			563630	416300
844.396	761230	421090	393440
844.443	1635700	1206700	893480	901220
844.584	575180		1336400	532210
844.62	828470	583510	4028000	4297800
846.441	1294400	1086200	706170	827190
846.478	506950	368700
846.512		480710	394960
846.542			3013500	2097000
846.564	1359400	847290		603940
846.599	412630		833950	451330
846.637			1453600	1932100
847.664	392820			437170
848.436	1333300	894080	478980	490710
848.465		302190	380490
848.517			426010	343410
848.54	1996700	1760100
848.558		1119700	3018800	3421500
848.579	1602000	786790	768500
848.652	363430	354030	1706300	1988300
849.433	827270	457480
850.359	395340		560160
850.431	1525800	1023800		395020
850.523	444420	341910
850.555	2270000	1634800
850.575			1051000	690430
850.669			1772500	2073000
851.429	1059400	468800
851.502	526070	637790	514010	466440
851.641	422920	294250	553060	509800
851.711	577130		396890
852.354	362620		590880
852.428	1263800	705180		326980
852.466	379870		466730
852.526	586340	370280	641360
852.685			545220	641690
853.448	766590	507400
853.726	615660	371960	480850	494280
854.378	335560	281700
854.445	742070	581960
854.482		453990	577110	554670
854.568	2459300	1038700	4845300	3652700
855.444	977990	700670
855.742	398070	338190	325440	359340
856.376	531170		384430	437840
856.423	487700	486390
856.442	834130	516100
856.465	1272400	1010100	716630	841730
856.512	521520		510880	566520
856.583	6351100	3298100	12596000	8885900
858.39	402490		532310	416520
858.419	693890	605100	315720	548920
858.462	2706200	2164600	1173300	1691300
858.527	680890	317780	604710	792220
858.599	4492400	2492500	13154000	6931100
859.46	555940	570750		302030
859.54	359530			317820
860.386	364280		723770	341730
860.417	620140	541070		511830
860.434	607070	447750	368080
860.459	2867300	2138700	1436000	1817100
860.493			476070	323940
860.543	616780	360640	714530	640020
860.615	1856100	1248700	5222600	2936300
861.457	731030	542480
861.682	485770		472920	464370
862.431	2672100	1948700	1130300	1324500
862.457	1806400	1386100	892380	1104600
862.51	4707300	3053400	5725500	4624200
862.558	654220	336590	718610	311140
862.632	380890		1847700	866770
863.478	451020	302680		335530
864.428	4605500	3678800	2078000	2321600
864.455	897090	611750	470400	567350
864.474	425130	494730
864.492		369410		383450
864.526	5185200	3208500	8439200	4790300
864.574	655200	395730
864.609			2283400	1437800
864.649			1156000	598840
865.429	308270	378830
866.425	4794200	3880300	2363100	2469100
866.453	531100	473570		311340
866.493	1384400	1165900	535590	1023000
866.542	7760000	5560600	7363700	6531700
867.421	368740	315290
867.447	408520	405760
867.704	355120		305070
868.421	3453600	2712900	1870100	1794800
868.491	2253900	1906700	1349000	1678000
868.558	1698800	1200400	878350	996920
868.62			648770	620480
868.644			469960	299730
869.482			430340	472050
870.419	1955800	1663800	1164700	1013100
870.488	2100000	1917400	1031300	1578600
870.636	324620	277350	1792600	1762300
871.416	436520	292450
871.48	374010		463160	679350
872.414	859890	655620	598770	349560
872.436		576450		488000
872.456	432260	315170
872.485	1338500	1126800	762500	855380
[truncated: 1,536 more rows]
